# Supplementary material for: Genomics reveals historic and contemporary transmission dynamics of a bacterial disease among wildlife and livestock
Source: Nat Commun. 2016 May 11;7:11448. doi: 10.1038/ncomms11448 (PMC4865865; doi:10.1038/ncomms11448)
Supplement: Supplementary Data 1 — Brucella abortus isolate-associated metadata and accession codes. [file ncomms11448-s2.xlsx]

## Sheet: Brucella Isolate Metadata
Lineage	Brucella Isolate ID	SRA Accession No.	SequencingLab	BioProject Accession	SRA Accession	Year	Host Species	Herd No.	State	Country	Lat	Lon
1	B01-0638		NVSL	PRJNA251693	SRS1244659	2001	Elk		ID	USA	43.479	-111.218
1	B01-0642		NVSL	PRJNA251693	SRS1244658	2001	Elk		ID	USA	43.479	-111.218
1	B02-0246		NVSL	PRJNA251693	SRS1244648	2002	Elk		ID	USA	43.479	-111.218
1	B04-0003		NVSL	PRJNA251693	SRS1244643	2003	Elk		ID	USA	43.479	-111.218
1	B04-0196		NVSL	PRJNA251693	SRS1244639	2004	Elk		ID	USA	43.4894	-111.438
1	B04-0344		NVSL	PRJNA251693	SRS632026	2004	Cattle	3	WY	USA	43.4831	-110.768
1	B05-0022		NVSL	PRJNA251693	SRS632027	2004	Cattle	3	WY	USA	43.4831	-110.768
1	B05-0338		NVSL	PRJNA251693	SRS1244634	2004	Cattle	3	WY	USA	43.4831	-110.768
1	B05-0756		NVSL	PRJNA251693	SRS1244633	2005	Elk		ID	USA	43.479	-111.218
1	B08-0665		NVSL	PRJNA251693	SRS632031	2008	Cattle	6	WY	USA	42.8563	-110.069
1	B08-0666		NVSL	PRJNA251693	SRS1244619	2008	Cattle	6	WY	USA	42.8563	-110.069
1	B09-0005		AZ	PRJNA251693	SRS1244612	2008	Elk		WY	USA	43.0808	-110.185
1	B09-0007		AZ	PRJNA251693	SRS1244610	2008	Elk		WY	USA	43.2543	-110.379
1	B09-0008		AZ	PRJNA251693	SRS1244611	2008	Elk		WY	USA	43.2543	-110.379
1	B09-0009		NVSL	PRJNA251693	SRS1244609	2008	Cattle	6	WY	USA	42.8563	-110.069
1	B11-0146		AZ	PRJNA251693	SRS1244574	2006	Elk		WY	USA	43.0808	-110.185
1	B11-0148		AZ	PRJNA251693	SRS1244572	2007	Elk		WY	USA	43.4826	-110.745
1	B11-0150		AZ	PRJNA251693	SRS1244571	2008	Elk		WY	USA	43.3977	-110.77
1	B11-0153		AZ	PRJNA251693	SRS1244570	2008	Elk		WY	USA	43.3444	-110.69
1	B11-0154		AZ	PRJNA251693	SRS1244568	2008	Elk		WY	USA	43.1453	-111.032
1	B11-0159		AZ	PRJNA251693	SRS1244569	2009	Elk		WY	USA	43.0808	-110.185
1	B11-0160		AZ	PRJNA251693	SRS1244567	2009	Elk		WY	USA	43.3444	-110.69
1	B12-0332		NVSL	PRJNA251693	SRS632067	2012	Domestic Bison	14	ID	USA	43.4557	-111.342
1	B12-0333		NVSL	PRJNA251693	SRS1244535	2012	Domestic Bison	14	ID	USA	43.4557	-111.342
1	B12-0401		AZ	PRJNA251693	SRS1244526	2011	Elk		WY	USA	43.4826	-110.745
1	B12-0405		AZ	PRJNA251693	SRS1244522	2011	Elk		WY	USA	43.3444	-110.69
1	B12-0406		AZ	PRJNA251693	SRS1244521	2011	Elk		WY	USA	43.3444	-110.69
1	B12-0416		AZ	PRJNA251693	SRS1244511	2011	Elk		WY	USA	43.1453	-111.032
1	B13-0093		NVSL	PRJNA251693	SRS1244494	2013	Domestic Bison	14	ID	USA	43.4557	-111.342
1	B-GF032709		AZ	PRJNA251693	SRS1244483	2009	Elk		WY	USA	43.1295	-110.051
2	B01-0065		Broad	PRJNA251693	SRS1244667	2000	Bison		WY	USA	44.6437	-110.455
2	B01-0154		NVSL	PRJNA251693	SRS1244666	2001	Bison		WY	USA	44.9186	-110.348
2	B01-0174		NVSL	PRJNA251693	SRS1244665	2001	Bison		WY	USA	44.9005	-110.25
2	B01-0206		NVSL	PRJNA251693	SRS1244664	2001	Bison		WY	USA	44.5669	-110.836
2	B01-0305		NVSL	PRJNA251693	SRS1244663	2001	Bison		WY	USA	44.6731	-110.982
2	B01-0308		NVSL	PRJNA251693	SRS1244662	2001	Bison		WY	USA	44.485	-110.855
2	B01-0314		NVSL	PRJNA251693	SRS1244660	2001	Bison		WY	USA	44.6731	-110.982
2	B01-0505		NVSL	PRJNA251693	SRS1244661	2001	Bison		WY	USA	44.6731	-110.982
2	B02-0137		NVSL	PRJNA251693	SRS1244657	2002	Bison		MT	USA	44.7525	-111.194
2	B02-0186		NVSL	PRJNA251693	SRS1244656	2002	Bison		MT	USA	44.7525	-111.194
2	B03-0136		NVSL	PRJNA251693	SRS1244645	2003	Bison		MT	USA	44.7525	-111.194
2	B05-0999		NVSL	PRJNA251693	SRS1244631	2005	Bison		MT	USA	45.0354	-110.757
2	B05-1282		NVSL	PRJNA251693	SRS1244630	2005	Bison		MT	USA	44.6753	-111.098
2	B07-0266		NVSL	PRJNA251693	SRS632029	2007	Cattle		MT	USA	45.295	-108.914
2	B08-0151		NVSL	PRJNA251693	SRS1244624	2008	Elk		MT	USA	45.1546	-110.75
2	B08-0187		NVSL	PRJNA251693	SRS1244622	2008	Elk		MT	USA	45.0645	-110.641
2	B08-0404		NVSL	PRJNA251693	SRS1244623	2008	Bison		MT	USA	45.0354	-110.757
2	B08-0416		NVSL	PRJNA251693	SRS632030	2008	Cattle		MT	USA	45.3794	-110.682
2	B08-0423		NVSL	PRJNA251693	SRS1244621	2008	Bison		MT	USA	45.0354	-110.757
2	B08-0783		NVSL	PRJNA251693	SRS1244618	2008	Bison		MT	USA	45.0354	-110.757
2	B08-0795		NVSL	PRJNA251693	SRS1244617	2008	Bison		MT	USA	45.0354	-110.757
2	B08-0921		NVSL	PRJNA251693	SRS1244616	2008	Bison		MT	USA	45.0354	-110.757
2	B08-0951		NVSL	PRJNA251693	SRS1244615	2008	Bison		MT	USA	45.0354	-110.757
2	B08-1019		NVSL	PRJNA251693	SRS1244614	2008	Bison		MT	USA	45.0354	-110.757
2	B08-1080		NVSL	PRJNA251693	SRS1244613	2008	Bison		MT	USA	45.0354	-110.757
2	B09-0276		NVSL	PRJNA251693	SRS1244608	2009	Elk		MT	USA	45.0739	-110.737
2	B09-0286		NVSL	PRJNA251693	SRS1244607	2009	Elk		MT	USA	45.0346	-110.686
2	B09-0553		NVSL	PRJNA251693	SRS1244604	2008	Bison		MT	USA	45.0354	-110.757
2	B10-0118		NVSL	PRJNA251693	SRS1244600	2009	Elk		MT	USA	45.0346	-110.686
2	B10-0273		NVSL	PRJNA251693	SRS1244596	2009	Elk		MT	USA	45.3587	-110.819
2	B10-0529		NVSL	PRJNA251693	SRS1244590	2009	Elk		MT	USA	45.3038	-110.556
2	B10-0584		NVSL	PRJNA251693	SRS1244588	2010	Elk		MT	USA	45.1517	-110.828
2	B10-0973		NVSL/Broad	PRJNA251693	SRS1244586	2010	Bison		MT	USA	44.7171	-111.206
2	B10-0975		NVSL	PRJNA251693	SRS1244583	2010	Bison		MT	USA	44.7171	-111.206
2	B11-0442		NVSL	PRJNA251693	SRS1244546	2011	Bison		MT	USA	45.0354	-110.757
2	B11-0469		NVSL	PRJNA251693	SRS1244545	2011	Bison		MT	USA	45.0354	-110.757
2	B11-0480		NVSL	PRJNA251693	SRS1244543	2011	Bison		MT	USA	44.7171	-111.206
2	B11-0488		NVSL	PRJNA251693	SRS1244542	2011	Bison		MT	USA	45.0354	-110.757
2	B11-0574		NVSL	PRJNA251693	SRS1244541	2011	Bison		MT	USA	45.0354	-110.757
2	B11-0604		NVSL	PRJNA251693	SRS632042	2011	Cattle	11	MT	USA	45.3794	-110.682
2	B11-0611		NVSL	PRJNA251693	SRS1244540	2011	Cattle	11	MT	USA	45.3794	-110.682
2	B11-0612		NVSL	PRJNA251693	SRS1244539	2011	Cattle	11	MT	USA	45.3794	-110.682
2	B11-0613		NVSL	PRJNA251693	SRS1244538	2011	Cattle	11	MT	USA	45.3794	-110.682
2	B11-0616		NVSL	PRJNA251693	SRS1244537	2011	Cattle	11	MT	USA	45.3794	-110.682
2	B12-0460		NVSL	PRJNA251693	SRS1244507	2012	Bison		MT	USA	45.0354	-110.757
2	B13-0061		NVSL	PRJNA251693	SRS1244500	2013	Bison		MT	USA	45.0354	-110.757
2	B13-0083		NVSL	PRJNA251693	SRS1244499	2013	Bison		MT	USA	45.0354	-110.757
2	B13-0086		NVSL	PRJNA251693	SRS1244498	2013	Bison		MT	USA	45.0354	-110.757
2	B13-0090		NVSL	PRJNA251693	SRS1244496	2013	Bison		MT	USA	45.0354	-110.757
2	B13-0091		NVSL	PRJNA251693	SRS1244495	2013	Bison		MT	USA	45.0354	-110.757
2	B13-0097		NVSL	PRJNA251693	SRS1244493	2013	Bison		MT	USA	45.0354	-110.757
2	B13-0101		NVSL	PRJNA251693	SRS1244492	2013	Bison		MT	USA	45.0354	-110.757
2	B85-1058		Broad	PRJNA251693	SRS1244490	1985	Bison		MT	USA	45.0012	-110.705
3	B-02W2693		AZ	PRJNA251693	SRS1244646	2002	Elk		WY	USA	42.631	-109.361
3	B04-0053		NVSL	PRJNA251693	SRS632023	2004	Cattle	4	WY	USA	42.7442	-109.721
3	B04-0060		NVSL	PRJNA251693	SRS1244642	2004	Cattle	4	WY	USA	42.7442	-109.721
3	B04-0067		NVSL	PRJNA251693	SRS1244641	2004	Cattle	4	WY	USA	42.7442	-109.721
3	B04-0074		NVSL	PRJNA251693	SRS632025	2004	Cattle	4	WY	USA	42.7442	-109.721
3	B04-0083		NVSL	PRJNA251693	SRS1244640	2004	Cattle	4	WY	USA	42.7442	-109.721
3	B04-0224		NVSL	PRJNA251693	SRS1244638	2004	Elk		WY	USA	42.631	-109.361
3	B04-0225		NVSL	PRJNA251693	SRS1244637	2004	Elk		WY	USA	42.631	-109.361
3	B05-0018		NVSL	PRJNA251693	SRS1244636	2001	Bison		WY	USA	43.4826	-110.745
3	B05-0019		NVSL	PRJNA251693	SRS1244635	2001	Bison		WY	USA	43.4826	-110.745
3	B09-0295		NVSL	PRJNA251693	SRS1244606	2009	Elk		MT	USA	45.2617	-110.816
3	B-10021001		AZ	PRJNA251693	SRS1244598	2010	Elk		WY	USA	43.9197	-109.414
3	B11-0141		AZ	PRJNA251693	SRS1244579	2008	Bison		WY	USA	43.4826	-110.745
3	B11-0147		AZ	PRJNA251693	SRS1244573	2006	Elk		WY	USA	42.951	-109.844
3	B11-0248		NVSL/ AZ	PRJNA251693	SRS1244566	2010	Bison		WY	USA	43.7105	-110.585
3	B11-0249		AZ	PRJNA251693	SRS1244564	2010	Bison		WY	USA	43.6813	-110.616
3	B11-0256		AZ	PRJNA251693	SRS1244558	2010	Bison		WY	USA	43.4826	-110.745
3	B11-0257		AZ	PRJNA251693	SRS1244557	2010	Bison		WY	USA	43.5642	-110.714
3	B12-0403		AZ	PRJNA251693	SRS1244524	2011	Elk		WY	USA	43.4826	-110.745
4	B05-0014		NVSL	PRJNA251693	SRS1244479	2000	Elk		WY	USA	43.4826	-110.745
4	B06-0027		NVSL	PRJNA251693	SRS1244629	2005	Cattle	5	ID	USA	43.4557	-111.342
4	B06-0028		NVSL	PRJNA251693	SRS1244628	2005	Cattle	5	ID	USA	43.4557	-111.342
4	B06-0031		NVSL	PRJNA251693	SRS1244626	2005	Cattle	5	ID	USA	43.4557	-111.342
4	B06-0410		NVSL	PRJNA251693	SRS632028	2005	Cattle	5	ID	USA	43.4557	-111.342
4	B08-0056		NVSL	PRJNA251693	SRS1244625	2007	Cattle	5	ID	USA	43.4557	-111.342
4	B08-0440		NVSL	PRJNA251693	SRS1244620	2008	Bison		MT	USA	45.0354	-110.757
4	B10-0018		NVSL/Broad	PRJNA251693	SRS1244603	2009	Cattle	7	ID	USA	43.6734	-111.915
4	B10-0028		NVSL	PRJNA251693	SRS1244602	2009	Cattle	7	ID	USA	43.6734	-111.915
4	B10-0035		NVSL	PRJNA251693	SRS632032	2009	Cattle	7	ID	USA	43.6734	-111.915
4	B10-0173		NVSL	PRJNA251693	SRS1244480	2009	Cattle	7	ID	USA	43.6734	-111.915
4	B10-0203		NVSL	PRJNA251693	SRS1244599	2009	Elk		MT	USA	45.0678	-112.128
4	B10-0325		NVSL	PRJNA251693	SRS1244595	2009	Elk		MT	USA	44.9707	-112.574
4	B10-0407		NVSL	PRJNA251693	SRS1244594	2009	Cattle	7	ID	USA	43.6734	-111.915
4	B10-0474		NVSL	PRJNA251693	SRS1244593	2009	Cattle	7	ID	USA	43.6734	-111.915
4	B10-0654		NVSL	PRJNA251693	SRS1244584	2010	Cattle	7	ID	USA	43.6734	-111.915
4	B10-0948		NVSL	PRJNA251693	SRS1244585	2010	Cattle	7	ID	USA	43.6734	-111.915
4	B11-0142		AZ	PRJNA251693	SRS1244577	1999	Elk		WY	USA	43.4826	-110.745
4	B11-0143		AZ	PRJNA251693	SRS1244578	2000	Elk		WY	USA	43.1295	-110.051
4	B11-0144		AZ	PRJNA251693	SRS1244576	2001	Elk		WY	USA	43.7898	-110.682
4	B11-0145		AZ	PRJNA251693	SRS1244575	2006	Elk		WY	USA	42.951	-109.844
4	B11-0250		AZ	PRJNA251693	SRS1244565	2010	Bison		WY	USA	43.5475	-110.663
4	B11-0251		AZ	PRJNA251693	SRS1244563	2010	Bison		WY	USA	43.5475	-110.663
4	B11-0252		AZ	PRJNA251693	SRS1244562	2010	Bison		WY	USA	43.6189	-110.619
4	B11-0253		AZ	PRJNA251693	SRS1244561	2010	Bison		WY	USA	43.5592	-110.688
4	B11-0254		AZ	PRJNA251693	SRS1244560	2010	Bison		WY	USA	43.5905	-110.676
4	B11-0255		AZ	PRJNA251693	SRS1244559	2010	Bison		WY	USA	43.5771	-110.638
4	B11-0258		AZ	PRJNA251693	SRS1244556	2010	Bison		WY	USA	43.5771	-110.638
4	B11-0259		AZ	PRJNA251693	SRS1244481	2010	Bison		WY	USA	43.5475	-110.663
4	B11-0260		AZ	PRJNA251693	SRS1244555	2010	Bison		WY	USA	43.5475	-110.663
4	B11-0261		AZ	PRJNA251693	SRS1244554	2010	Bison		WY	USA	43.5771	-110.638
4	B11-0262		AZ	PRJNA251693	SRS1244553	2010	Bison		WY	USA	43.5378	-110.692
4	B11-0268		AZ	PRJNA251693	SRS1244552	2010	Elk		WY	USA	43.9985	-108.942
4	B12-0359		NVSL	PRJNA251693	SRS1244534	2012	Cattle	15	ID	USA	44.0663	-111.629
4	B12-0360		NVSL	PRJNA251693	SRS1244533	2012	Cattle	15	ID	USA	44.0663	-111.629
4	B12-0385		NVSL	PRJNA251693	SRS1244532	2012	Elk		MT	USA	44.6447	-112.275
4	B12-0389		NVSL	PRJNA251693	SRS1244531	2012	Cattle	15	ID	USA	44.0663	-111.629
4	B12-0390		NVSL	PRJNA251693	SRS1244530	2012	Cattle	15	ID	USA	44.0663	-111.629
4	B12-0393		NVSL	PRJNA251693	SRS1244529	2012	Elk		MT	USA	44.7667	-112.034
4	B12-0399		AZ	PRJNA251693	SRS1244527	2011	Elk		WY	USA	43.4826	-110.745
4	B12-0409		AZ	PRJNA251693	SRS1244518	2011	Elk		WY	USA	44.2038	-109.02
4	B12-0411		AZ	PRJNA251693	SRS1244516	2011	Elk		WY	USA	43.9985	-108.942
4	B12-0412		AZ	PRJNA251693	SRS1244515	2011	Elk		WY	USA	44.2038	-109.02
4	B12-0413		AZ	PRJNA251693	SRS1244514	2011	Elk		WY	USA	44.2038	-109.02
4	B12-0414		AZ	PRJNA251693	SRS1244513	2011	Elk		WY	USA	44.2038	-109.02
4	B12-0415		AZ	PRJNA251693	SRS1244512	2011	Elk		WY	USA	44.2038	-109.02
4	B12-0417		AZ	PRJNA251693	SRS1244510	2011	Elk		WY	USA	43.4826	-110.745
4	B12-0418		AZ	PRJNA251693	SRS1244509	2011	Elk		WY	USA	43.4826	-110.745
4	B12-0419		AZ	PRJNA251693	SRS1244508	2011	Bison		WY	USA	43.4826	-110.745
4	B12-0570		NVSL	PRJNA251693	SRS1244506	2012	Cattle	15	ID	USA	44.0663	-111.629
4	B12-0599		NVSL	PRJNA251693	SRS1244482	2012	Cattle	15	ID	USA	44.0663	-111.629
4	B13-0118		NVSL	PRJNA251693	SRS1244491	2013	Cattle	15	ID	USA	44.0663	-111.629
5	B02-0123		NVSL	PRJNA251693	SRS632018	2002	Elk		ID	USA	43.9982	-111.219
5	B02-0187		NVSL	PRJNA251693	SRS632021	2002	Cattle	2	ID	USA	43.9938	-111.416
5	B02-0204		NVSL	PRJNA251693	SRS1244655	2002	Cattle	2	ID	USA	43.9938	-111.416
5	B02-0219		NVSL	PRJNA251693	SRS632020	2002	Elk		ID	USA	43.479	-111.218
5	B02-0235		NVSL	PRJNA251693	SRS1244654	2002	Cattle	2	ID	USA	43.9938	-111.416
5	B02-0236		NVSL	PRJNA251693	SRS1244653	2002	Cattle	2	ID	USA	43.9938	-111.416
5	B02-0237		NVSL	PRJNA251693	SRS1244650	2002	Cattle	2	ID	USA	43.9938	-111.416
5	B02-0239		NVSL	PRJNA251693	SRS1244651	2002	Cattle	2	ID	USA	43.9938	-111.416
5	B02-0241		NVSL	PRJNA251693	SRS1244652	2002	Cattle	2	ID	USA	43.9938	-111.416
5	B02-0242		NVSL	PRJNA251693	SRS1244649	2002	Cattle	2	ID	USA	43.9938	-111.416
5	B03-0202		NVSL	PRJNA251693	SRS1244644	2003	Elk		ID	USA	43.479	-111.218
5	B05-0908		NVSL	PRJNA251693	SRS1244632	2005	Elk		MT	USA	45.0657	-111.54
5	B07-3128		AZ	PRJNA251693	SRS1244627	2007	Elk		WY	USA	44.2038	-109.02
5	B09-0443		NVSL	PRJNA251693	SRS1244605	2008	Elk		MT	USA	44.8159	-112.1
5	B10-0091		NVSL/Broad	PRJNA251693	SRS1244601	2009	Elk		MT	USA	44.9625	-111.771
5	B10-0252		NVSL	PRJNA251693	SRS1244597	2009	Elk		MT	USA	44.9518	-111.667
5	B10-0514		NVSL	PRJNA251693	SRS1244592	2009	Elk		MT	USA	44.8336	-112.198
5	B10-0517		NVSL	PRJNA251693	SRS1244591	2009	Elk		MT	USA	44.7706	-111.758
5	B10-0566		NVSL	PRJNA251693	SRS1244589	2010	Elk		MT	USA	44.9568	-111.573
5	B-10061002		AZ	PRJNA251693	SRS1244587	2010	Elk		WY	USA	43.9197	-109.414
5	B-102110002TD		AZ	PRJNA251693	SRS1244582	2010	Elk		WY	USA	43.9458	-109.151
5	B11-0011		NVSL	PRJNA251693	SRS632034	2010	Domestic Bison	8	MT	USA	45.5388	-111.241
5	B11-0015		NVSL	PRJNA251693	SRS632033	2010	Cattle	9	WY	USA	44.1558	-108.871
5	B11-0038		NVSL	PRJNA251693	SRS632036	2010	Cattle	9	WY	USA	44.1558	-108.871
5	B11-0053		NVSL	PRJNA251693	SRS632035	2010	Domestic Bison	10	WY	USA	44.1558	-108.871
5	B11-0131		NVSL	PRJNA251693	SRS1244581	2010	Elk		MT	USA	45.6581	-111.36
5	B11-0140		AZ	PRJNA251693	SRS1244580	2007	Elk		WY	USA	44.2297	-109.529
5	B11-0208		NVSL	PRJNA251693	SRS632039	2011	Cattle	12	WY	USA	44.265	-108.887
5	B11-0210		NVSL	PRJNA251693	SRS632040	2011	Cattle	12	WY	USA	44.265	-108.887
5	B11-0245		NVSL	PRJNA251693	SRS632041	2011	Cattle	12	WY	USA	44.265	-108.887
5	B11-0270		AZ	PRJNA251693	SRS1244551	2010	Elk		WY	USA	44.2038	-109.02
5	B11-0271		AZ	PRJNA251693	SRS1244550	2010	Elk		WY	USA	44.1478	-109.318
5	B11-0273		AZ	PRJNA251693	SRS1244549	2010	Elk		WY	USA	44.2038	-109.02
5	B11-0277		AZ	PRJNA251693	SRS1244548	2010	Elk		WY	USA	44.1623	-109.195
5	B-11031001		AZ	PRJNA251693	SRS1244547	2010	Elk		WY	USA	43.9197	-109.414
5	B11-0473		NVSL	PRJNA251693	SRS1244544	2011	Domestic Bison	8	MT	USA	45.5388	-111.241
5	B-11121001		AZ	PRJNA251693	SRS1244536	2010	Elk		WY	USA	43.7761	-109.552
5	B12-0002		NVSL	PRJNA251693	SRS632043	2011	Cattle	13	WY	USA	44.1558	-108.871
5	B12-0025		NVSL	PRJNA251693	SRS632044	2011	Cattle	13	WY	USA	44.1558	-108.871
5	B12-0028		NVSL	PRJNA251693	SRS632045	2011	Domestic Bison		MT	USA	45.309	-112.104
5	B12-0219		NVSL	PRJNA251693	SRS632046	2012	Domestic Bison	10	WY	USA	44.1558	-108.871
5	B12-0228		NVSL	PRJNA251693	SRS632047	2012	Domestic Bison	10	WY	USA	44.1558	-108.871
5	B12-0230		NVSL	PRJNA251693	SRS632048	2012	Domestic Bison	10	WY	USA	44.1558	-108.871
5	B12-0232		NVSL	PRJNA251693	SRS632049	2012	Domestic Bison	10	WY	USA	44.1558	-108.871
5	B12-0233		NVSL	PRJNA251693	SRS632051	2012	Domestic Bison	10	WY	USA	44.1558	-108.871
5	B12-0234		NVSL	PRJNA251693	SRS632050	2012	Domestic Bison	10	WY	USA	44.1558	-108.871
5	B12-0235		NVSL	PRJNA251693	SRS632052	2012	Domestic Bison	10	WY	USA	44.1558	-108.871
5	B12-0238		NVSL	PRJNA251693	SRS632054	2012	Domestic Bison	10	WY	USA	44.1558	-108.871
5	B12-0240		NVSL	PRJNA251693	SRS632053	2012	Domestic Bison	10	WY	USA	44.1558	-108.871
5	B12-0241		NVSL	PRJNA251693	SRS632055	2012	Domestic Bison	10	WY	USA	44.1558	-108.871
5	B12-0242		NVSL	PRJNA251693	SRS632056	2012	Domestic Bison	10	WY	USA	44.1558	-108.871
5	B12-0243		NVSL	PRJNA251693	SRS632057	2012	Domestic Bison	10	WY	USA	44.1558	-108.871
5	B12-0250		NVSL	PRJNA251693	SRS632058	2012	Domestic Bison	10	WY	USA	44.1558	-108.871
5	B12-0252		NVSL	PRJNA251693	SRS632060	2012	Domestic Bison	10	WY	USA	44.1558	-108.871
5	B12-0256		NVSL	PRJNA251693	SRS632059	2012	Domestic Bison	10	WY	USA	44.1558	-108.871
5	B12-0266		NVSL	PRJNA251693	SRS632061	2012	Domestic Bison	10	WY	USA	44.1558	-108.871
5	B12-0268		NVSL	PRJNA251693	SRS632063	2012	Domestic Bison	10	WY	USA	44.1558	-108.871
5	B12-0270		NVSL	PRJNA251693	SRS632062	2012	Domestic Bison	10	WY	USA	44.1558	-108.871
5	B12-0271		NVSL	PRJNA251693	SRS632064	2012	Domestic Bison	10	WY	USA	44.1558	-108.871
5	B12-0275		NVSL	PRJNA251693	SRS632065	2012	Domestic Bison	10	WY	USA	44.1558	-108.871
5	B12-0276		NVSL	PRJNA251693	SRS632066	2012	Domestic Bison	10	WY	USA	44.1558	-108.871
5	B12-0277		NVSL	PRJNA251693	SRS632068	2012	Domestic Bison	10	WY	USA	44.1558	-108.871
5	B12-0398		NVSL/AZ	PRJNA251693	SRS1244528	2011	Elk		WY	USA	43.4826	-110.745
5	B12-0402		AZ	PRJNA251693	SRS1244525	2011	Elk		WY	USA	43.4826	-110.745
5	B12-0404		AZ	PRJNA251693	SRS1244523	2011	Elk		WY	USA	43.4826	-110.745
5	B12-0407		AZ	PRJNA251693	SRS1244520	2011	Elk		WY	USA	44.2038	-109.02
5	B12-0408		AZ	PRJNA251693	SRS1244519	2011	Elk		WY	USA	43.9458	-109.151
5	B12-0410		AZ	PRJNA251693	SRS1244517	2011	Elk		WY	USA	44.2038	-109.02
5	B12-0425		NVSL	PRJNA251693	SRS632069	2012	Domestic Bison	10	WY	USA	44.1558	-108.871
5	B12-0429		NVSL	PRJNA251693	SRS632070	2012	Domestic Bison	10	WY	USA	44.1558	-108.871
5	B12-0431		NVSL	PRJNA251693	SRS632071	2012	Domestic Bison	10	WY	USA	44.1558	-108.871
5	B12-0578		NVSL	PRJNA251693	SRS1244505	2012	Domestic Bison	8	MT	USA	45.5388	-111.241
5	B12-0583		NVSL	PRJNA251693	SRS1244504	2012	Domestic Bison	8	MT	USA	45.5388	-111.241
5	B12-0585		NVSL	PRJNA251693	SRS1244503	2012	Domestic Bison	8	MT	USA	45.5388	-111.241
5	B12-0587		NVSL	PRJNA251693	SRS1244502	2012	Domestic Bison	8	MT	USA	45.5388	-111.241
5	B12-0602		NVSL	PRJNA251693	SRS1244501	2012	Domestic Bison	8	MT	USA	45.5388	-111.241
5	B13-0088		NVSL	PRJNA251693	SRS1244497	2013	Domestic Bison	8	MT	USA	45.5388	-111.241
5	B89-0941		NVSL	PRJNA251693	SRS632075	1989	Cattle	1	WY	USA	43.5354	-109.62
5	B89-0944		NVSL	PRJNA251693	SRS632077	1989	Cattle	1	WY	USA	43.5354	-109.62
5	B93-1491		NVSL	PRJNA251693	SRS1248925	1993	Elk		WY	USA	43.4826	-110.745
5	B-GF032306		AZ	PRJNA251693	SRS1244484	2006	Elk		WY	USA	42.951	-109.844
fell outside lineages	B02-0268		NVSL	PRJNA251693	SRS1244647	2002	Elk		ID	USA	43.479	-111.218
fell outside lineages	B87-0095		Broad	PRJNA251693	SRS1244489	1986	Cattle		ID	USA	43.7736	-111.192
OUT	225/65		AZ	PRJNA173520	SRS401477	1965	Cattle			GBR
OUT	67/781		AZ	PRJNA173583	SRS401555	1967	UNK			GBR
OUT	B90-0737		Broad	PRJNA251693	SRS1244488	1990	Cattle		OK	USA
OUT	B90-1280		Broad	PRJNA251693	SRS1244487	1990	Human			USA
OUT	B93-0131		NVSL	PRJNA251693	SRS1244486	1993	Cattle		MO	USA
OUT	B93-1447		NVSL	PRJNA251693	SRS1244485	1993	Cattle		FL	USA
OUT	B93-1449		NVSL	PRJNA251693	SRS632081	1993	Cattle		FL	USA
OUT	F2/06-8		?	PRJNA173614	SRS401602	2006	Goat			PRT

## Sheet: Field Descriptions
Lineage (Fig. 1)	Genetic lineage of isolate, or outgroup (OUT) from outside the Greater Yellowstone Ecosystem
Brucella Isolate ID	Assigned isolate identification code
BioProject Accession	NCBI BioProject Accession code
SRA Accession	NCBI SRA Accession code to access whole genome sequence reads of isolate
Year	Year of isolate sampling
Host Species	Host species from which isolate was derived (distinction made between wild and domestic bison)
Herd No. (Table S6)	Herd number corresponding to Supplemental Table 6; Only herd outbreaks with ≥ 2 isolates were analyzed and given a number
Country	Country where isolate was sampled
State	State where isolate was sampled
Lat	Latitude of sample
Lon	Longitude of sample
