# Supplementary material for: Genomics reveals historic and contemporary transmission dynamics of a bacterial disease among wildlife and livestock
Source: Nat Commun. 2016 May 11;7:11448. doi: 10.1038/ncomms11448 (PMC4865865; doi:10.1038/ncomms11448)
Supplement: Supplementary Data 2 — Brucella abortus SNP matrix. [file ncomms11448-s3.xlsx]

## Sheet: Brucella SNP Matrix
LocusID	Reference (2308)	225/65	67/781	B01-0065	B01-0154	B01-0174	B01-0206	B01-0305	B01-0308	B01-0314	B01-0505	B01-0638	B01-0642	B02-0123	B02-0137	B02-0186	B02-0187	B02-0204	B02-0219	B02-0235	B02-0236	B02-0237	B02-0239	B02-0241	B02-0242	B02-0246	B02-0268	B-02W2693	B03-0136	B03-0202	B04-0003	B04-0053	B04-0060	B04-0067	B04-0074	B04-0083	B04-0196	B04-0224	B04-0225	B04-0344	B05-0014	B05-0018	B05-0019	B05-0022	B05-0338	B05-0756	B05-0908	B05-0999	B05-1282
gi|82698932|ref|NC_007618.1|::2667	G	G	G	G	G	G	G	G	G	G	G	G	G	G	G	G	G	g	G	G	G	G	G	G	G	G	G	G	G	G	G	G	g	g	G	g	G	G	G	G	G	G	G	G	G	G	G	G	G
gi|82698932|ref|NC_007618.1|::3216	C	C	C	C	C	C	C	C	C	C	C	C	C	C	C	C	C	c	C	C	C	C	C	C	C	C	C	C	C	C	C	C	c	c	C	c	C	C	C	C	C	C	C	C	C	C	C	C	C
gi|82698932|ref|NC_007618.1|::3510	G	G	G	G	G	G	G	G	G	G	G	G	G	T	G	G	T	t	G	T	T	T	T	T	T	G	G	G	G	G	G	G	g	g	G	g	G	G	G	G	G	G	G	G	G	G	G	G	G
gi|82698932|ref|NC_007618.1|::4315	C	C	C	C	C	C	C	C	C	C	C	C	C	C	C	C	C	c	C	C	C	C	C	C	C	C	C	C	C	C	C	C	c	c	C	c	C	C	C	C	C	C	C	C	C	C	C	C	C
gi|82698932|ref|NC_007618.1|::7910	C	C	C	C	C	C	C	C	C	C	C	C	C	C	C	C	C	c	C	C	C	C	C	C	C	C	C	C	C	C	C	C	c	c	C	c	C	C	C	C	C	C	C	C	C	C	C	C	C
gi|82698932|ref|NC_007618.1|::12202	G	G	G	G	G	G	G	G	G	G	G	G	G	G	G	G	G	g	G	G	G	G	G	G	G	G	G	G	G	G	G	G	g	g	G	g	G	G	G	G	G	G	G	G	G	G	G	G	G
gi|82698932|ref|NC_007618.1|::13176	T	T	T	C	C	T	T	T	T	C	C	T	T	T	T	C	T	t	T	T	T	T	T	T	T	T	T	T	T	T	T	T	t	t	T	t	T	T	T	T	T	T	T	T	T	T	T	C	C
gi|82698932|ref|NC_007618.1|::15335	C	T	T	C	C	C	C	C	C	C	C	C	C	C	C	C	C	c	C	C	C	C	C	C	C	C	C	C	C	C	C	C	c	c	C	c	C	C	C	C	C	C	C	C	C	C	C	C	C
gi|82698932|ref|NC_007618.1|::15678	T	G	G	G	G	G	G	G	G	G	G	G	G	G	G	G	G	g	G	G	G	G	G	G	G	G	T	G	G	G	G	G	g	g	G	g	G	G	G	G	G	G	G	G	G	G	G	G	G
gi|82698932|ref|NC_007618.1|::16191	C	C	C	C	C	C	C	C	C	C	C	C	C	C	C	C	C	c	C	C	C	C	C	C	C	C	C	C	C	C	C	C	c	c	C	c	C	C	C	C	C	C	C	C	C	C	C	C	C
gi|82698932|ref|NC_007618.1|::16256	T	T	T	T	T	T	T	T	T	T	T	T	T	T	T	T	T	t	T	T	T	T	T	T	T	T	T	T	T	T	T	T	t	t	T	t	T	T	T	T	T	T	T	T	T	T	T	T	T
gi|82698932|ref|NC_007618.1|::16997	G	G	G	G	G	G	G	G	G	G	G	G	G	A	G	G	A	a	G	A	A	A	A	A	A	G	G	G	G	G	G	G	g	g	G	g	G	G	G	G	G	G	G	G	G	G	G	G	G
gi|82698932|ref|NC_007618.1|::17078	A	A	A	A	A	A	A	A	A	A	A	A	A	A	A	A	A	a	A	A	A	A	A	A	A	A	A	A	A	A	A	A	a	a	A	a	A	A	A	A	A	A	A	A	A	A	A	A	A
gi|82698932|ref|NC_007618.1|::21119	C	C	C	C	C	C	C	C	C	C	C	C	C	C	C	C	C	c	C	C	C	C	C	C	C	C	C	C	C	C	C	C	c	c	C	c	C	C	C	C	A	C	C	C	C	C	C	C	C
gi|82698932|ref|NC_007618.1|::24391	C	C	C	C	C	C	C	C	C	C	C	A	A	C	C	C	C	c	C	C	C	C	C	C	C	A	C	C	C	C	A	C	c	c	C	c	A	C	C	A	C	C	C	A	A	A	C	C	C
gi|82698932|ref|NC_007618.1|::26272	G	G	G	G	G	G	G	G	G	G	G	G	G	A	G	G	A	a	G	A	A	A	A	A	A	G	G	G	G	G	G	G	g	g	G	g	G	G	G	G	G	G	G	G	G	G	G	G	G
gi|82698932|ref|NC_007618.1|::26534	C	C	C	C	C	C	C	C	C	C	C	C	C	C	C	C	C	c	C	C	C	C	C	C	C	C	C	C	C	C	C	C	c	c	C	c	C	C	C	C	C	C	C	C	C	C	C	C	C
gi|82698932|ref|NC_007618.1|::28692	T	T	T	T	T	T	T	T	T	T	C	T	T	T	T	T	T	t	T	T	T	T	T	T	T	T	T	T	T	T	T	T	t	t	T	t	T	T	T	T	T	T	T	T	T	T	T	T	T
gi|82698932|ref|NC_007618.1|::31117	G	G	G	G	G	G	G	G	G	G	G	G	G	G	G	G	G	g	G	G	G	G	G	G	G	G	G	G	G	G	G	G	g	g	G	g	G	G	G	G	G	G	G	G	G	G	G	G	G
gi|82698932|ref|NC_007618.1|::31381	G	G	G	G	G	G	G	G	G	G	G	G	G	G	G	G	G	g	G	G	G	G	G	G	G	G	G	G	G	G	G	G	g	g	G	g	G	G	G	G	G	G	G	G	G	G	G	G	G
gi|82698932|ref|NC_007618.1|::32216	A	A	A	A	A	A	A	A	A	A	A	A	A	A	A	A	A	a	A	A	A	A	A	A	A	A	A	A	A	A	A	A	a	a	A	a	A	A	A	A	A	A	A	A	A	A	A	A	A
gi|82698932|ref|NC_007618.1|::32222	T	T	T	T	T	T	T	T	T	T	T	T	T	T	T	T	T	t	T	T	T	T	T	T	T	T	T	T	T	T	T	T	t	t	T	t	T	T	T	T	T	T	T	T	T	T	T	T	T
gi|82698932|ref|NC_007618.1|::32224	T	T	T	T	T	T	T	T	T	T	T	T	T	T	T	T	T	t	T	T	T	T	T	T	T	T	T	T	T	T	T	T	t	t	T	t	T	T	T	T	T	T	T	T	T	T	T	T	T
gi|82698932|ref|NC_007618.1|::32226	C	C	C	C	C	C	C	C	C	C	C	C	C	C	C	C	C	c	C	C	C	C	C	C	C	C	C	C	C	C	C	C	c	c	C	c	C	C	C	C	C	C	C	C	C	C	C	C	C
gi|82698932|ref|NC_007618.1|::32227	T	T	T	T	T	T	T	T	T	T	T	T	T	T	T	T	T	t	T	T	T	T	T	T	T	T	T	T	T	T	T	T	t	t	T	t	T	T	T	T	T	T	T	T	T	T	T	T	T
gi|82698932|ref|NC_007618.1|::32229	G	G	G	G	G	G	G	G	G	G	G	G	G	G	G	G	G	g	G	G	G	G	G	G	G	G	G	G	G	G	G	G	g	g	G	g	G	G	G	G	G	G	G	G	G	G	G	G	G
gi|82698932|ref|NC_007618.1|::35808	T	T	T	T	T	T	T	T	T	T	T	T	T	T	T	T	T	t	T	T	T	T	T	T	T	T	T	T	T	T	T	T	t	t	T	t	T	T	T	T	T	T	T	T	T	T	T	T	T
gi|82698932|ref|NC_007618.1|::38661	G	G	G	G	G	G	G	G	G	G	G	G	G	G	G	G	G	g	G	G	G	G	G	G	G	G	G	G	G	G	G	G	g	g	G	g	G	G	G	G	G	G	G	G	G	G	A	G	G
gi|82698932|ref|NC_007618.1|::41429	G	G	G	G	G	G	G	G	G	G	G	A	A	G	G	G	G	g	G	G	G	G	G	G	G	A	G	G	G	G	A	G	g	g	G	g	A	G	G	A	G	G	G	A	A	A	G	G	G
gi|82698932|ref|NC_007618.1|::41693	C	C	C	C	C	C	C	C	C	C	C	C	C	C	C	C	C	c	C	C	C	C	C	C	C	C	C	C	C	C	C	C	c	c	C	c	C	C	C	C	C	C	C	C	C	C	C	C	C
gi|82698932|ref|NC_007618.1|::48889	C	C	C	C	C	C	C	C	C	C	C	C	C	C	C	C	C	c	C	C	C	C	C	C	C	C	C	C	C	C	C	C	c	c	C	c	C	C	C	C	C	C	C	C	C	C	C	C	C
gi|82698932|ref|NC_007618.1|::51746	G	G	G	G	G	A	G	G	G	G	G	G	G	G	G	G	G	g	G	G	G	G	G	G	G	G	G	G	G	G	G	G	g	g	G	g	G	G	G	G	G	G	G	G	G	G	G	G	G
gi|82698932|ref|NC_007618.1|::53085	C	C	C	C	C	C	C	C	C	C	C	C	C	C	C	C	C	c	C	C	C	C	C	C	C	C	C	C	C	C	C	C	c	c	C	c	C	C	C	C	C	C	C	C	C	C	C	C	C
gi|82698932|ref|NC_007618.1|::62139	G	G	G	G	G	G	G	G	G	G	G	G	G	G	G	G	G	g	G	G	G	G	G	G	G	G	G	G	G	G	G	G	g	g	G	g	G	G	G	G	G	G	G	G	G	G	G	G	G
gi|82698932|ref|NC_007618.1|::64642	G	G	G	G	G	G	G	G	G	G	G	G	G	G	G	G	G	g	G	G	G	G	G	G	G	G	G	G	G	G	G	G	g	g	G	g	G	G	G	G	G	G	G	G	G	G	G	G	G
gi|82698932|ref|NC_007618.1|::69249	C	C	C	C	C	C	C	C	C	C	C	C	C	C	C	C	C	c	C	C	C	C	C	C	C	C	C	C	C	C	C	C	c	c	C	c	C	C	C	C	C	C	C	C	C	C	C	C	C
gi|82698932|ref|NC_007618.1|::72887	T	T	T	T	T	T	T	T	T	T	T	T	T	T	T	T	T	t	T	T	T	T	T	T	T	T	T	T	T	T	T	T	t	t	T	t	T	T	T	T	T	T	T	T	T	T	T	T	T
gi|82698932|ref|NC_007618.1|::73102	C	C	C	C	C	C	C	C	C	C	C	C	C	C	C	C	C	c	C	C	C	C	C	C	C	C	C	C	C	C	C	C	c	c	C	c	C	C	C	C	C	C	C	C	C	C	C	C	C
gi|82698932|ref|NC_007618.1|::77835	C	C	T	C	C	C	C	C	C	C	C	C	C	C	C	C	C	c	C	C	C	C	C	C	C	C	C	C	C	C	C	C	c	c	C	c	C	C	C	C	C	C	C	C	C	C	C	C	C
gi|82698932|ref|NC_007618.1|::80428	C	C	C	C	C	C	C	C	C	C	C	C	C	C	C	C	C	c	C	C	C	C	C	C	C	C	C	C	C	C	C	C	c	c	C	c	C	C	C	C	C	C	C	C	C	C	C	C	C
gi|82698932|ref|NC_007618.1|::81118	C	C	C	C	C	C	C	C	C	C	C	G	G	C	C	C	C	c	C	C	C	C	C	C	C	G	C	C	C	C	G	C	c	c	C	c	G	C	C	G	C	C	C	G	G	G	C	C	C
gi|82698932|ref|NC_007618.1|::83715	C	C	C	C	C	C	C	C	C	C	C	C	C	C	C	C	C	c	C	C	C	C	C	C	C	C	C	C	C	C	C	C	c	c	C	c	C	C	C	C	C	C	C	C	C	C	C	C	C
gi|82698932|ref|NC_007618.1|::84524	G	G	G	G	G	G	G	G	G	G	G	G	G	G	G	G	G	g	G	G	G	G	G	G	G	G	G	G	G	G	G	G	g	g	G	g	G	G	G	G	G	G	G	G	G	G	G	G	G
gi|82698932|ref|NC_007618.1|::88459	G	G	G	G	G	G	G	G	G	G	G	G	G	G	G	G	G	g	G	G	G	G	G	G	G	G	G	G	G	G	G	G	g	g	G	c	G	G	G	G	G	G	G	G	G	G	G	G	G
gi|82698932|ref|NC_007618.1|::92180	C	C	C	C	C	C	C	C	C	C	C	C	C	C	C	C	C	c	C	C	C	C	C	C	C	C	C	C	C	C	C	C	c	c	C	c	C	C	C	C	C	C	C	C	C	C	C	C	C
gi|82698932|ref|NC_007618.1|::93293	C	C	C	C	C	C	C	C	C	C	C	C	C	C	C	C	C	c	C	C	C	C	C	C	C	C	C	C	C	C	C	C	c	c	C	c	C	C	C	C	C	C	C	C	C	C	C	C	C
gi|82698932|ref|NC_007618.1|::94784	G	G	G	G	G	G	G	G	G	G	G	G	G	G	G	G	G	g	G	G	G	G	G	G	G	G	G	G	G	G	G	G	g	g	G	g	G	G	G	G	G	G	G	G	G	G	G	G	G
gi|82698932|ref|NC_007618.1|::96057	G	G	G	G	G	G	G	G	G	G	G	G	G	G	G	G	G	g	G	G	G	G	G	G	G	G	G	G	G	G	G	G	g	g	G	g	G	G	G	G	G	G	G	G	G	G	G	G	G
gi|82698932|ref|NC_007618.1|::100329	G	G	G	G	G	G	G	G	G	G	G	T	T	G	G	G	G	g	G	G	G	G	G	G	G	T	G	G	G	G	T	G	g	g	G	g	T	G	G	T	G	G	G	T	T	T	G	G	G
gi|82698932|ref|NC_007618.1|::103051	C	C	C	C	C	C	C	C	C	C	C	C	C	C	C	C	C	c	C	C	C	C	C	C	C	C	C	C	C	C	C	C	c	c	C	c	C	C	C	C	C	C	C	C	C	C	C	C	C
gi|82698932|ref|NC_007618.1|::103897	A	C	C	C	C	C	C	C	C	C	C	C	C	C	C	C	C	c	C	C	C	C	C	C	C	C	A	C	C	C	C	C	c	c	C	c	C	C	C	C	C	C	C	C	C	C	C	C	C
gi|82698932|ref|NC_007618.1|::113190	C	C	C	C	C	C	C	C	C	C	C	C	C	C	C	C	C	c	C	C	C	C	C	C	C	C	C	C	C	C	C	C	c	c	C	c	C	C	C	C	C	C	C	C	C	C	C	C	C
gi|82698932|ref|NC_007618.1|::117869	T	T	T	T	T	T	T	T	T	T	T	T	T	T	T	T	T	t	T	T	T	T	T	T	T	T	T	T	T	T	T	T	t	t	T	t	T	T	T	T	T	T	T	T	T	T	T	T	T
gi|82698932|ref|NC_007618.1|::119177	T	C	C	C	C	C	C	C	C	C	C	C	C	C	C	C	C	c	C	C	C	C	C	C	C	C	T	C	C	C	C	C	c	c	C	c	C	C	C	C	C	C	C	C	C	C	C	C	C
gi|82698932|ref|NC_007618.1|::122809	C	C	C	C	C	C	C	C	C	C	C	C	C	C	C	C	C	c	C	C	C	C	C	C	C	C	C	C	C	C	C	C	c	c	C	c	C	C	C	C	C	C	C	C	C	C	C	C	C
gi|82698932|ref|NC_007618.1|::124498	C	C	C	C	C	C	C	C	C	C	C	C	C	C	C	C	C	c	C	C	C	C	C	C	C	C	C	C	C	C	C	C	c	c	C	c	C	C	C	C	C	C	C	C	C	C	C	C	C
gi|82698932|ref|NC_007618.1|::130210	C	T	T	T	T	T	T	T	T	T	T	C	C	T	T	T	T	t	T	T	T	T	T	T	T	C	C	T	T	T	C	T	t	t	T	t	C	T	T	C	T	T	T	C	C	C	T	T	T
gi|82698932|ref|NC_007618.1|::136100	A	A	A	A	A	A	A	A	A	A	A	A	A	A	A	A	A	a	A	A	A	A	A	A	A	A	A	A	A	A	A	A	a	a	A	a	A	A	A	A	A	A	A	A	A	A	A	A	A
gi|82698932|ref|NC_007618.1|::139373	C	C	C	C	C	C	C	C	C	C	C	A	A	C	C	C	C	c	C	C	C	C	C	C	C	A	C	C	C	C	A	C	c	c	C	c	A	C	C	A	C	C	C	A	A	A	C	C	C
gi|82698932|ref|NC_007618.1|::139846	G	G	G	G	G	G	G	G	G	G	G	G	G	G	G	G	G	g	G	G	G	G	G	G	G	G	G	G	G	G	G	G	g	g	G	g	G	G	G	G	G	G	G	G	G	G	G	G	G
gi|82698932|ref|NC_007618.1|::140870	G	G	G	G	G	G	G	G	G	G	G	G	G	G	G	G	G	g	G	G	G	G	G	G	G	G	G	G	G	G	G	G	g	g	G	g	G	G	G	G	G	G	G	G	G	G	G	G	G
gi|82698932|ref|NC_007618.1|::141127	G	G	G	T	T	T	T	T	T	T	T	G	G	G	T	T	G	g	G	G	G	G	G	G	G	G	G	G	T	G	G	G	g	g	G	g	G	G	G	G	G	G	G	G	G	G	G	T	T
gi|82698932|ref|NC_007618.1|::141667	G	G	G	A	A	A	A	A	A	A	A	G	G	G	A	A	G	g	G	G	G	G	G	G	G	G	G	G	A	G	G	G	g	g	G	g	G	G	G	G	G	G	G	G	G	G	G	A	A
gi|82698932|ref|NC_007618.1|::143084	G	G	G	G	G	G	G	G	G	G	G	T	T	G	G	G	G	g	G	G	G	G	G	G	G	T	G	G	G	G	T	G	g	g	G	g	T	G	G	T	G	G	G	T	T	T	G	G	G
gi|82698932|ref|NC_007618.1|::143861	G	G	G	G	G	G	G	G	G	G	G	G	G	G	G	G	G	g	G	G	G	G	G	G	G	G	G	G	G	G	G	G	g	g	G	g	G	G	G	G	G	G	G	G	G	G	G	G	G
gi|82698932|ref|NC_007618.1|::152615	T	T	T	T	T	T	T	T	T	T	T	T	T	T	T	T	T	t	T	T	T	T	T	T	T	T	T	T	T	T	T	T	t	t	T	t	T	T	T	T	T	T	T	T	T	T	T	T	T
gi|82698932|ref|NC_007618.1|::155557	G	G	G	G	G	G	G	G	G	G	G	G	G	G	G	G	G	g	G	G	G	G	G	G	G	G	G	G	G	G	G	G	g	g	G	g	G	G	G	G	G	G	G	G	G	G	G	G	G
gi|82698932|ref|NC_007618.1|::156109	C	C	C	C	C	C	C	C	C	C	C	C	C	C	C	C	C	c	C	C	C	C	C	C	C	C	C	C	C	C	C	C	c	c	C	c	C	C	C	C	C	C	C	C	C	C	C	C	C
gi|82698932|ref|NC_007618.1|::159645	C	C	C	C	C	C	C	C	C	C	C	C	C	C	C	C	C	c	C	C	C	C	C	C	C	C	C	C	C	C	C	C	c	c	C	c	C	C	C	C	C	C	C	C	C	C	C	C	C
gi|82698932|ref|NC_007618.1|::159672	C	C	C	C	C	C	C	C	C	C	C	T	T	C	C	C	C	c	C	C	C	C	C	C	C	T	C	C	C	C	T	C	c	c	C	c	T	C	C	T	C	C	C	T	T	T	C	C	C
gi|82698932|ref|NC_007618.1|::161399	C	C	C	C	C	C	C	C	C	C	C	C	C	C	C	C	C	c	C	C	C	C	C	C	C	C	C	C	C	C	C	A	c	c	C	c	C	C	C	C	C	C	C	C	C	C	C	C	C
gi|82698932|ref|NC_007618.1|::162177	G	G	G	G	G	G	G	G	G	G	G	G	G	G	G	G	G	g	G	G	G	G	G	G	G	G	G	G	G	G	G	G	g	g	G	g	G	G	G	G	G	G	G	G	G	G	G	G	G
gi|82698932|ref|NC_007618.1|::165557	A	C	C	C	C	C	C	C	C	C	C	C	C	C	C	C	C	c	C	C	C	C	C	C	C	C	A	C	C	C	C	C	c	c	C	c	C	C	C	C	C	C	C	C	C	C	C	C	C
gi|82698932|ref|NC_007618.1|::167089	T	T	T	T	T	T	T	T	T	T	T	T	T	T	T	T	T	t	T	T	T	T	T	T	T	T	T	T	T	T	T	T	t	t	T	t	T	T	T	T	T	T	T	T	T	T	T	T	T
gi|82698932|ref|NC_007618.1|::167363	C	T	T	C	C	C	C	C	C	C	C	C	C	T	C	C	T	t	T	T	T	T	T	T	T	C	C	T	C	T	C	T	t	t	T	t	C	T	T	C	T	T	T	C	C	C	T	C	C
gi|82698932|ref|NC_007618.1|::167381	C	C	C	C	C	C	C	C	C	C	C	C	C	C	C	C	C	c	C	C	C	C	C	C	C	C	C	C	C	C	C	C	c	c	C	c	C	C	C	C	C	C	C	C	C	C	C	C	C
gi|82698932|ref|NC_007618.1|::167696	G	G	G	G	G	G	G	G	G	G	G	G	G	G	G	G	G	g	G	G	G	G	G	G	G	G	G	G	G	G	G	G	g	g	G	g	G	G	G	G	G	G	G	G	G	G	G	G	G
gi|82698932|ref|NC_007618.1|::176084	C	C	C	C	C	C	C	C	C	C	C	C	C	C	C	C	C	c	C	C	C	C	C	C	C	C	C	C	C	C	C	C	c	c	C	c	C	C	C	C	C	C	C	C	C	C	C	C	C
gi|82698932|ref|NC_007618.1|::176346	A	A	A	A	A	A	A	A	A	A	A	A	A	A	A	A	A	a	A	A	A	A	A	A	A	A	A	A	A	A	A	A	a	a	A	a	A	A	A	A	A	A	A	A	A	A	A	A	A
gi|82698932|ref|NC_007618.1|::177026	C	C	C	C	C	C	C	C	C	C	C	C	C	C	C	C	C	c	C	C	C	C	C	C	C	C	C	C	C	C	C	C	c	c	C	c	C	C	C	C	C	C	C	C	C	C	C	C	T
gi|82698932|ref|NC_007618.1|::179809	G	G	G	G	G	G	G	G	G	G	G	G	G	G	G	G	G	g	G	G	G	G	G	G	G	G	G	G	G	G	G	G	g	g	G	g	G	G	G	G	G	G	G	G	G	G	G	G	G
gi|82698932|ref|NC_007618.1|::182402	A	A	A	A	A	A	A	A	A	A	A	A	A	A	A	A	A	a	A	A	A	A	A	A	A	A	A	A	A	A	A	A	a	a	A	a	A	A	A	A	A	A	A	A	A	A	A	A	A
gi|82698932|ref|NC_007618.1|::182472	G	G	G	G	G	G	G	G	G	G	G	G	G	G	G	G	G	g	G	G	G	G	G	G	G	G	G	G	G	G	G	G	g	g	G	g	G	G	G	G	G	G	G	G	G	G	G	G	G
gi|82698932|ref|NC_007618.1|::183286	C	C	C	C	C	C	C	C	C	C	C	C	C	C	C	C	C	c	C	C	C	C	C	C	C	C	C	C	C	C	C	C	c	c	C	c	C	C	C	C	C	C	C	C	C	C	C	C	C
gi|82698932|ref|NC_007618.1|::183889	A	A	A	A	A	A	A	A	A	A	A	A	A	A	A	A	A	a	A	A	A	A	A	A	A	A	A	A	A	A	A	A	a	a	A	a	A	A	A	A	A	A	A	A	A	A	A	A	A
gi|82698932|ref|NC_007618.1|::189754	T	C	C	C	C	C	C	C	C	C	C	C	C	C	C	C	C	c	C	C	C	C	C	C	C	C	T	C	C	C	C	C	c	c	C	c	C	C	C	C	C	C	C	C	C	C	C	C	C
gi|82698932|ref|NC_007618.1|::191833	G	G	G	G	G	G	G	G	G	G	G	G	G	G	G	G	G	g	G	G	G	G	G	G	G	G	G	G	G	G	G	G	g	g	G	g	G	G	G	G	G	G	G	G	G	G	G	G	G
gi|82698932|ref|NC_007618.1|::197869	T	T	T	T	T	T	T	T	T	T	T	T	T	C	T	T	C	c	T	C	C	C	C	C	C	T	T	T	T	T	T	T	t	t	T	t	T	T	T	T	T	T	T	T	T	T	T	T	T
gi|82698932|ref|NC_007618.1|::201169	G	G	T	G	G	G	G	G	G	G	G	G	G	G	G	G	G	g	G	G	G	G	G	G	G	G	G	G	G	G	G	G	g	g	G	g	G	G	G	G	G	G	G	G	G	G	G	G	G
gi|82698932|ref|NC_007618.1|::204810	G	A	G	G	G	G	G	G	G	G	G	G	G	G	G	G	G	g	G	G	G	G	G	G	G	G	G	G	G	G	G	G	g	g	G	g	G	G	G	G	G	G	G	G	G	G	G	G	G
gi|82698932|ref|NC_007618.1|::210237	C	C	C	C	C	C	C	C	C	C	C	T	T	C	C	C	C	c	C	C	C	C	C	C	C	T	C	C	C	C	T	C	c	c	C	c	T	C	C	T	C	C	C	T	T	T	C	C	C
gi|82698932|ref|NC_007618.1|::212024	C	C	C	C	C	C	C	C	C	C	T	C	C	C	C	C	C	c	C	C	C	C	C	C	C	C	C	C	C	C	C	C	c	c	C	c	C	C	C	C	C	C	C	C	C	C	C	C	C
gi|82698932|ref|NC_007618.1|::213559	T	C	T	T	T	T	T	T	T	T	T	T	T	T	T	T	T	t	T	T	T	T	T	T	T	T	T	T	T	T	T	T	t	t	T	t	T	T	T	T	T	T	T	T	T	T	T	T	T
gi|82698932|ref|NC_007618.1|::213980	C	C	C	C	C	C	C	C	C	C	C	C	C	C	C	C	C	c	C	C	C	C	C	C	C	C	C	C	C	C	C	C	c	c	C	c	C	C	C	C	C	C	C	C	C	C	C	C	C
gi|82698932|ref|NC_007618.1|::214972	C	C	C	C	C	C	C	C	C	C	C	C	C	C	C	C	C	c	C	C	C	C	C	C	C	C	C	C	C	C	C	C	c	c	C	c	C	C	C	C	T	C	C	C	C	C	C	C	C
gi|82698932|ref|NC_007618.1|::225525	C	C	C	C	C	C	C	C	C	C	C	C	T	C	C	C	C	c	C	C	C	C	C	C	C	C	C	C	C	C	C	C	c	c	C	c	C	C	C	C	C	C	C	C	C	C	C	C	C
gi|82698932|ref|NC_007618.1|::225888	C	C	C	C	C	C	C	C	C	C	C	T	T	C	C	C	C	c	C	C	C	C	C	C	C	T	C	C	C	C	T	C	c	c	C	c	T	C	C	T	C	C	C	T	T	T	C	C	C
gi|82698932|ref|NC_007618.1|::228912	G	T	T	T	T	T	T	T	T	T	T	T	T	T	T	T	T	t	T	T	T	T	T	T	T	T	G	T	T	T	T	T	t	t	T	t	T	T	T	T	T	T	T	T	T	T	T	T	T
gi|82698932|ref|NC_007618.1|::232569	A	G	G	G	G	G	G	G	G	G	G	G	G	G	G	G	G	g	G	G	G	G	G	G	G	G	A	G	G	G	G	G	g	g	G	g	G	G	G	G	G	G	G	G	G	G	G	G	G
gi|82698932|ref|NC_007618.1|::233780	G	G	G	G	G	G	G	G	G	G	G	G	G	G	G	G	G	g	G	G	G	G	G	G	G	G	G	G	G	G	G	G	g	g	G	g	G	G	G	G	G	G	G	G	G	G	G	G	G
gi|82698932|ref|NC_007618.1|::234653	C	C	C	C	C	C	C	C	C	C	C	C	C	C	C	C	C	c	C	C	C	C	C	C	C	C	C	C	C	C	C	C	c	c	C	c	C	C	C	C	C	C	C	C	C	C	C	C	C
gi|82698932|ref|NC_007618.1|::235646	A	A	A	A	A	A	A	A	A	A	A	A	A	A	A	A	A	a	A	A	A	A	A	A	A	A	A	A	A	A	A	A	a	a	A	a	A	A	A	A	A	A	A	A	A	A	A	A	A
gi|82698932|ref|NC_007618.1|::235988	G	G	G	A	A	A	A	A	A	A	A	G	G	G	A	A	G	g	G	G	G	G	G	G	G	G	G	G	A	G	G	G	g	g	G	g	G	G	G	G	G	G	G	G	G	G	G	A	A
gi|82698932|ref|NC_007618.1|::236056	G	G	G	G	G	G	G	G	G	G	G	G	G	G	G	G	G	g	G	G	G	G	G	G	G	G	G	G	G	G	G	G	g	g	G	g	G	G	G	G	G	G	G	G	G	G	G	G	G
gi|82698932|ref|NC_007618.1|::238248	G	G	G	G	G	G	G	G	G	G	G	G	G	G	G	G	G	g	G	G	G	G	G	G	G	G	G	G	G	G	G	G	g	g	G	g	G	G	G	G	G	G	G	G	G	G	G	G	G
gi|82698932|ref|NC_007618.1|::240027	A	A	A	A	A	A	A	A	A	A	A	A	A	G	A	A	G	g	G	G	G	G	G	G	G	A	A	A	A	G	A	A	a	a	A	a	A	A	A	A	A	A	A	A	A	A	G	A	A
gi|82698932|ref|NC_007618.1|::244774	G	G	G	G	G	G	G	G	G	G	G	G	G	G	G	G	G	g	G	G	G	G	G	G	G	G	T	G	G	G	G	G	g	g	G	g	G	G	G	G	G	G	G	G	G	G	G	G	G
gi|82698932|ref|NC_007618.1|::245106	C	A	A	A	A	A	A	A	A	A	A	C	C	A	A	A	A	a	A	A	A	A	A	A	A	C	C	A	A	A	C	A	a	a	A	a	C	A	A	C	A	A	A	C	C	C	A	A	A
gi|82698932|ref|NC_007618.1|::245693	C	C	C	C	C	C	C	C	C	C	C	C	C	C	C	C	C	c	C	C	C	C	C	C	C	C	C	C	C	C	C	C	c	c	C	c	C	C	C	C	C	C	C	C	C	C	C	C	C
gi|82698932|ref|NC_007618.1|::251776	G	G	G	G	G	G	G	G	G	G	G	A	A	G	G	G	G	g	G	G	G	G	G	G	G	A	G	G	G	G	A	G	g	g	G	g	A	G	G	A	G	G	G	A	A	A	G	G	G
gi|82698932|ref|NC_007618.1|::254799	A	A	A	A	A	A	A	A	A	A	A	A	A	A	A	A	A	a	A	A	A	A	A	A	A	A	A	A	A	A	A	A	a	a	A	a	A	A	A	A	A	A	A	A	A	A	A	A	A
gi|82698932|ref|NC_007618.1|::256597	A	C	C	C	C	C	C	C	C	C	C	C	C	C	C	C	C	c	C	C	C	C	C	C	C	C	A	C	C	C	C	C	c	c	C	c	C	C	C	C	C	C	C	C	C	C	C	C	C
gi|82698932|ref|NC_007618.1|::258404	G	A	A	A	A	A	A	A	A	A	A	A	A	A	A	A	A	a	A	A	A	A	A	A	A	A	G	A	A	A	A	A	a	a	A	a	A	A	A	A	A	A	A	A	A	A	A	A	A
gi|82698932|ref|NC_007618.1|::263517	C	C	C	C	C	C	C	C	C	C	C	C	C	C	C	C	C	c	C	C	C	C	C	C	C	C	C	C	C	C	C	C	c	c	C	c	C	C	C	C	C	C	C	C	C	C	C	C	C
gi|82698932|ref|NC_007618.1|::266452	T	T	T	T	T	T	T	T	T	T	T	T	T	C	T	T	C	c	T	C	C	C	C	C	C	T	T	T	T	T	T	T	t	t	T	t	T	T	T	T	T	T	T	T	T	T	T	T	T
gi|82698932|ref|NC_007618.1|::269515	C	C	C	C	C	C	C	C	C	C	C	C	C	C	C	C	C	c	C	C	C	C	C	C	C	C	C	C	C	C	C	C	c	c	C	c	C	C	C	C	C	C	C	C	C	C	C	T	C
gi|82698932|ref|NC_007618.1|::270013	C	C	C	C	C	C	C	C	C	C	C	C	C	C	C	C	C	c	C	C	C	C	C	C	C	C	C	C	C	C	C	C	c	c	C	c	C	C	C	C	C	C	C	C	C	C	T	C	C
gi|82698932|ref|NC_007618.1|::272407	T	G	G	G	G	G	G	G	G	G	G	G	G	G	G	G	G	g	G	G	G	G	G	G	G	G	T	G	G	G	G	G	g	g	G	g	G	G	G	G	G	G	G	G	G	G	G	G	G
gi|82698932|ref|NC_007618.1|::279505	C	C	C	C	C	C	C	C	C	C	C	C	C	C	C	C	C	c	C	C	C	C	C	C	C	C	C	C	C	C	C	C	c	c	C	c	C	C	C	C	C	C	C	C	C	C	C	C	C
gi|82698932|ref|NC_007618.1|::281928	C	C	C	C	C	C	C	C	C	C	C	C	C	C	C	C	C	c	C	C	C	C	C	C	C	C	C	C	C	C	C	C	c	c	C	c	C	C	C	C	C	C	C	C	C	C	C	C	C
gi|82698932|ref|NC_007618.1|::284516	T	T	T	T	T	T	T	T	T	T	T	T	T	T	T	T	T	t	T	T	T	T	T	T	T	T	T	T	T	T	T	T	t	t	T	t	T	T	T	T	T	T	T	T	T	T	C	T	T
gi|82698932|ref|NC_007618.1|::294298	C	C	C	C	C	C	C	C	C	C	C	C	C	C	C	C	C	g	C	C	C	C	C	C	C	C	C	C	C	C	C	C	c	c	C	c	C	C	C	C	C	C	C	C	C	C	C	C	C
gi|82698932|ref|NC_007618.1|::294385	C	C	C	C	C	C	C	C	C	C	C	C	C	C	C	C	C	c	T	C	C	C	C	C	C	C	C	C	C	T	C	C	c	c	C	c	C	C	C	C	C	C	C	C	C	C	C	C	C
gi|82698932|ref|NC_007618.1|::294987	C	C	C	C	C	C	C	C	C	C	C	C	C	C	C	C	C	c	C	C	C	C	C	C	C	C	C	C	C	C	C	C	c	c	C	c	C	C	C	C	C	C	C	C	C	C	C	C	C
gi|82698932|ref|NC_007618.1|::296753	G	G	G	G	G	G	G	G	G	G	G	G	G	G	G	G	G	g	G	G	G	G	G	G	G	G	G	G	G	G	G	G	g	g	G	g	G	G	G	G	G	G	G	G	G	G	G	G	G
gi|82698932|ref|NC_007618.1|::297123	C	C	C	C	C	C	C	C	C	C	C	C	C	C	C	C	C	c	C	C	C	C	C	C	C	C	C	C	C	C	C	C	c	c	C	c	C	C	C	C	C	C	C	C	C	C	C	C	C
gi|82698932|ref|NC_007618.1|::297737	A	A	A	A	A	A	A	A	A	A	A	A	A	A	A	A	A	a	A	A	A	A	A	A	A	A	A	A	A	A	A	A	a	t	A	a	A	A	A	A	A	A	A	A	A	A	A	A	A
gi|82698932|ref|NC_007618.1|::298184	C	C	C	C	C	C	C	C	C	C	C	C	C	T	C	C	T	t	C	T	T	T	T	T	T	C	C	C	C	C	C	C	c	c	C	c	C	C	C	C	C	C	C	C	C	C	T	C	C
gi|82698932|ref|NC_007618.1|::298497	G	G	G	G	G	G	G	G	G	G	G	G	G	G	G	G	G	g	G	G	G	G	G	G	G	G	G	G	G	G	G	G	g	g	G	g	G	G	G	G	G	G	G	G	G	G	G	G	G
gi|82698932|ref|NC_007618.1|::303852	T	T	T	T	T	T	T	T	T	T	T	C	C	T	T	T	T	t	T	T	T	T	T	T	T	C	T	T	T	T	C	T	t	t	T	t	C	T	T	C	T	T	T	C	C	C	T	T	T
gi|82698932|ref|NC_007618.1|::304708	G	G	G	G	G	G	G	G	G	G	G	G	G	G	G	G	G	g	G	G	G	G	G	G	G	G	G	G	G	G	G	G	g	g	G	g	G	G	G	G	G	G	G	G	G	G	G	G	G
gi|82698932|ref|NC_007618.1|::304792	C	C	C	C	C	C	C	C	C	C	C	C	C	C	C	C	C	c	C	C	C	C	C	C	C	C	C	C	C	C	C	C	c	c	C	c	C	C	C	C	C	C	C	C	C	C	C	C	C
gi|82698932|ref|NC_007618.1|::316988	C	T	T	T	T	T	T	T	T	T	T	C	C	T	T	T	T	t	T	T	T	T	T	T	T	C	C	T	T	T	C	T	t	t	T	t	C	T	T	C	T	T	T	C	C	C	T	T	T
gi|82698932|ref|NC_007618.1|::325090	G	G	G	G	G	G	G	G	G	G	G	G	G	G	G	G	G	g	G	G	G	G	G	G	G	G	G	G	G	G	G	G	g	g	G	g	G	G	G	G	G	G	G	G	G	G	G	G	G
gi|82698932|ref|NC_007618.1|::325861	G	G	G	G	G	G	G	G	G	G	G	G	G	G	G	G	G	g	G	G	G	G	G	G	G	G	G	G	G	G	G	G	g	g	G	g	G	G	G	G	G	G	G	G	G	G	A	G	G
gi|82698932|ref|NC_007618.1|::329491	A	A	A	A	A	A	A	A	A	A	A	A	A	G	A	A	G	g	A	G	G	G	G	G	G	A	A	A	A	A	A	A	a	a	A	a	A	A	A	A	A	A	A	A	A	A	A	A	A
gi|82698932|ref|NC_007618.1|::333392	A	C	C	C	C	C	C	C	C	C	C	C	C	C	C	C	C	c	C	C	C	C	C	C	C	C	A	C	C	C	C	C	c	c	C	c	C	C	C	C	C	C	C	C	C	C	C	C	C
gi|82698932|ref|NC_007618.1|::336937	T	T	T	T	T	T	T	T	T	T	T	T	T	T	T	T	T	t	T	T	T	T	T	T	T	T	T	T	T	T	T	T	t	t	T	t	T	T	T	T	T	T	T	T	T	T	T	T	T
gi|82698932|ref|NC_007618.1|::341517	C	C	C	C	C	C	C	C	C	C	C	C	C	C	C	C	C	c	C	C	C	C	C	C	C	C	C	C	C	C	C	C	c	c	C	c	C	C	C	C	C	C	C	C	C	C	C	C	C
gi|82698932|ref|NC_007618.1|::344916	C	C	C	C	C	C	C	C	C	C	C	C	C	C	C	C	C	c	C	C	C	C	C	C	C	C	C	C	C	C	C	C	c	c	C	c	C	C	C	C	C	C	C	C	C	C	C	C	C
gi|82698932|ref|NC_007618.1|::345251	C	C	C	C	C	C	C	C	C	C	C	T	T	C	C	C	C	c	C	C	C	C	C	C	C	T	C	C	C	C	T	C	c	c	C	c	T	C	C	T	C	C	C	T	T	T	C	C	C
gi|82698932|ref|NC_007618.1|::349387	G	G	G	G	G	G	G	G	G	G	G	G	G	G	G	G	G	g	G	G	G	G	G	G	G	G	G	G	G	G	G	G	g	g	G	g	G	G	G	G	G	G	G	G	G	G	A	G	G
gi|82698932|ref|NC_007618.1|::352706	T	T	T	T	T	T	T	T	T	T	T	T	T	C	T	T	C	c	C	C	C	C	C	C	C	T	T	T	T	C	T	T	t	t	T	t	T	T	T	T	T	T	T	T	T	T	C	T	T
gi|82698932|ref|NC_007618.1|::352770	G	G	G	G	G	G	G	G	G	G	G	G	G	G	G	G	G	g	G	G	G	G	G	G	G	G	G	G	G	G	G	G	g	g	G	g	G	G	G	G	T	G	G	G	G	G	G	G	G
gi|82698932|ref|NC_007618.1|::353486	G	G	G	G	G	G	G	G	G	G	G	G	G	G	G	G	G	g	G	G	G	G	G	G	G	G	G	G	G	G	G	G	g	g	G	g	G	G	G	G	G	G	G	G	G	G	G	G	G
gi|82698932|ref|NC_007618.1|::354862	G	G	G	G	G	G	G	G	G	G	G	G	G	G	G	G	G	g	G	G	G	G	G	G	G	G	G	G	G	G	G	G	g	g	G	g	G	G	G	G	G	G	G	G	G	G	G	G	G
gi|82698932|ref|NC_007618.1|::364205	G	G	G	G	G	G	G	G	G	G	G	G	G	G	G	G	G	g	G	G	G	G	G	G	G	G	G	G	G	G	G	G	g	g	G	g	G	G	G	G	G	G	G	G	G	G	G	G	G
gi|82698932|ref|NC_007618.1|::364559	C	C	C	C	C	C	C	C	C	C	C	C	C	C	C	C	C	c	C	C	C	C	C	C	C	C	C	C	C	C	C	C	c	c	C	c	C	C	C	C	C	C	C	C	C	C	C	C	C
gi|82698932|ref|NC_007618.1|::364879	G	G	G	G	G	G	G	G	G	G	G	G	G	G	G	G	G	g	G	G	G	G	G	G	G	G	G	G	G	G	G	G	g	g	G	g	G	G	G	G	G	G	G	G	G	G	G	G	G
gi|82698932|ref|NC_007618.1|::364940	G	G	G	G	G	G	G	G	G	G	G	G	G	A	G	G	A	a	G	A	A	A	A	A	A	G	G	G	G	G	G	G	g	g	G	g	G	G	G	G	G	G	G	G	G	G	G	G	G
gi|82698932|ref|NC_007618.1|::367885	G	G	G	G	G	G	G	G	G	G	G	G	G	G	G	G	G	g	T	G	G	G	G	G	G	G	G	G	G	T	G	G	g	g	G	g	G	G	G	G	G	G	G	G	G	G	G	G	G
gi|82698932|ref|NC_007618.1|::368783	G	G	G	G	G	G	G	G	G	G	G	A	A	G	G	G	G	g	G	G	G	G	G	G	G	A	G	G	G	G	A	G	g	g	G	g	A	G	G	A	G	G	G	A	A	A	G	G	G
gi|82698932|ref|NC_007618.1|::369556	A	A	A	A	A	A	A	A	A	A	A	A	A	A	A	A	A	a	A	A	A	A	A	A	A	A	A	A	A	A	A	A	a	a	A	a	A	A	A	A	A	A	A	A	A	A	A	A	A
gi|82698932|ref|NC_007618.1|::375991	G	G	T	G	G	G	G	G	G	G	G	G	G	G	G	G	G	g	G	G	G	G	G	G	G	G	G	G	G	G	G	G	g	g	G	g	G	G	G	G	G	G	G	G	G	G	G	G	G
gi|82698932|ref|NC_007618.1|::377114	G	G	G	G	G	G	G	G	G	G	G	G	G	G	G	G	G	g	G	G	G	G	G	G	G	G	G	G	G	G	G	G	g	g	G	g	G	G	G	G	G	G	G	G	G	G	G	G	G
gi|82698932|ref|NC_007618.1|::378481	T	A	A	T	T	T	T	T	T	T	T	T	T	T	T	T	T	t	T	T	T	T	T	T	T	T	T	T	T	T	T	T	t	t	T	t	T	T	T	T	T	T	T	T	T	T	T	T	T
gi|82698932|ref|NC_007618.1|::380318	C	C	C	C	C	C	C	C	C	C	C	C	C	C	C	C	C	c	C	T	C	C	C	C	C	C	C	C	C	C	C	C	c	c	C	c	C	C	C	C	C	C	C	C	C	C	C	C	C
gi|82698932|ref|NC_007618.1|::381046	A	A	A	A	A	A	A	A	A	A	A	A	A	A	A	A	A	a	A	A	A	A	A	A	A	A	A	A	A	A	A	A	a	a	A	a	A	A	A	A	A	A	A	A	A	A	A	A	A
gi|82698932|ref|NC_007618.1|::386306	C	C	C	C	C	C	C	C	C	C	C	C	C	C	C	C	C	c	C	C	C	C	C	C	C	C	C	C	T	C	C	C	c	c	C	c	C	C	C	C	C	C	C	C	C	C	C	C	C
gi|82698932|ref|NC_007618.1|::388724	G	G	G	T	T	T	T	T	T	T	T	G	G	G	T	T	G	g	G	G	G	G	G	G	G	G	G	G	T	G	G	G	g	g	G	g	G	G	G	G	G	G	G	G	G	G	G	T	T
gi|82698932|ref|NC_007618.1|::392003	T	T	T	T	T	T	T	T	T	T	T	T	T	T	T	T	T	t	T	T	T	T	T	T	T	T	T	T	T	T	T	T	t	t	T	t	T	T	T	T	T	C	C	T	T	T	T	T	T
gi|82698932|ref|NC_007618.1|::397911	C	C	C	C	C	C	C	C	C	C	C	C	C	C	C	C	C	c	C	C	C	C	C	C	C	C	C	C	C	C	C	C	c	c	C	c	C	C	C	C	C	C	C	C	C	C	C	C	C
gi|82698932|ref|NC_007618.1|::398052	C	T	C	C	C	C	C	C	C	C	C	C	C	C	C	C	C	c	C	C	C	C	C	C	C	C	C	C	C	C	C	C	c	c	C	c	C	C	C	C	C	C	C	C	C	C	C	C	C
gi|82698932|ref|NC_007618.1|::399108	A	G	G	G	G	G	G	G	G	G	G	A	A	G	G	G	G	g	G	G	G	G	G	G	G	A	A	G	G	G	A	G	g	g	G	g	A	G	G	A	G	G	G	A	A	A	G	G	G
gi|82698932|ref|NC_007618.1|::400476	G	G	G	G	G	G	G	G	G	G	G	G	G	A	G	G	G	g	G	G	G	G	G	G	G	G	G	G	G	G	G	G	g	g	G	g	G	G	G	G	G	G	G	G	G	G	G	G	G
gi|82698932|ref|NC_007618.1|::401004	A	A	A	A	A	A	A	A	A	A	A	G	G	A	A	A	A	a	A	A	A	A	A	A	A	G	A	A	A	A	G	A	a	a	A	a	G	A	A	G	A	A	A	G	G	G	A	A	A
gi|82698932|ref|NC_007618.1|::401125	C	C	C	C	C	C	C	C	C	C	C	C	C	C	C	C	C	c	C	C	C	C	C	C	C	C	C	C	C	C	C	C	c	c	C	c	C	C	C	C	C	C	C	C	C	C	C	C	C
gi|82698932|ref|NC_007618.1|::403660	T	C	C	C	C	C	C	C	C	C	C	C	C	C	C	C	C	c	C	C	C	C	C	C	C	C	T	C	C	C	C	C	c	c	C	c	C	C	C	C	C	C	C	C	C	C	C	C	C
gi|82698932|ref|NC_007618.1|::404784	G	G	G	G	G	G	G	G	G	G	G	G	G	G	G	G	G	g	G	G	G	G	G	G	G	G	G	G	G	G	G	G	g	g	G	g	G	G	G	G	G	G	G	G	G	G	G	G	G
gi|82698932|ref|NC_007618.1|::409747	G	G	G	G	G	G	G	G	G	G	G	G	G	G	G	G	G	g	G	G	G	G	G	G	G	G	G	G	G	G	G	G	g	g	G	g	G	G	G	G	G	G	G	G	G	G	G	G	G
gi|82698932|ref|NC_007618.1|::413524	G	G	G	A	A	A	A	A	A	A	A	G	G	G	A	A	G	g	G	G	G	G	G	G	G	G	G	G	A	G	G	G	g	g	G	g	G	G	G	G	G	G	G	G	G	G	G	A	A
gi|82698932|ref|NC_007618.1|::416538	C	C	C	C	C	C	C	C	C	C	C	C	C	C	C	C	C	c	C	C	C	C	C	C	C	C	C	C	C	C	C	C	c	c	C	c	C	C	C	C	C	C	C	C	C	C	C	C	C
gi|82698932|ref|NC_007618.1|::416799	G	G	G	G	G	G	G	G	G	G	G	G	G	G	G	G	G	g	G	G	G	G	G	G	G	G	G	G	G	G	G	G	g	g	G	g	G	G	G	G	A	G	G	G	G	G	G	G	G
gi|82698932|ref|NC_007618.1|::421135	G	G	G	G	G	G	G	G	G	G	G	G	G	G	G	G	G	g	G	G	G	G	G	G	G	G	G	G	G	G	G	G	g	g	G	g	G	G	G	G	G	G	G	G	G	G	G	G	G
gi|82698932|ref|NC_007618.1|::425166	G	G	G	G	G	G	G	G	G	G	G	G	G	G	G	G	G	g	G	G	G	G	G	G	G	G	G	G	G	G	G	G	g	g	G	g	G	G	G	G	G	G	G	G	G	G	G	G	G
gi|82698932|ref|NC_007618.1|::428644	G	G	G	G	G	G	G	G	G	G	G	G	G	G	G	G	G	g	G	G	G	G	G	G	G	G	G	G	G	G	G	G	g	g	G	g	G	G	G	G	G	G	G	G	G	G	G	G	G
gi|82698932|ref|NC_007618.1|::429920	G	G	G	G	G	G	G	G	G	G	G	G	G	G	G	G	G	g	G	G	G	G	G	G	G	G	G	G	G	G	G	G	g	g	G	g	G	G	G	G	G	G	G	G	G	G	G	G	G
gi|82698932|ref|NC_007618.1|::432250	G	G	G	G	G	G	G	G	G	G	G	G	G	G	G	G	G	g	G	G	G	G	G	G	G	G	G	G	G	G	G	G	g	g	G	g	G	G	G	G	G	G	G	G	G	G	G	G	G
gi|82698932|ref|NC_007618.1|::433355	A	A	A	A	A	A	A	A	A	A	A	A	A	A	A	A	A	a	A	A	A	A	A	A	A	A	A	A	A	A	A	A	a	a	A	c	A	A	A	A	A	A	A	A	A	A	A	A	A
gi|82698932|ref|NC_007618.1|::433484	A	A	A	A	A	A	A	A	A	A	A	A	A	A	A	A	A	a	A	A	A	A	A	A	A	A	A	A	A	A	A	A	a	a	A	a	A	A	A	A	A	A	A	A	A	A	A	A	A
gi|82698932|ref|NC_007618.1|::436590	C	C	C	C	C	C	C	C	C	C	C	C	C	C	C	C	C	c	C	C	C	C	C	C	C	C	C	C	C	C	C	C	c	c	C	c	C	C	C	C	C	C	C	C	C	C	C	C	C
gi|82698932|ref|NC_007618.1|::437074	T	T	T	T	T	T	T	T	T	T	T	T	T	T	T	T	T	t	T	T	T	T	T	T	T	T	T	T	T	T	T	T	t	t	T	t	T	T	T	T	T	T	T	T	T	T	T	T	T
gi|82698932|ref|NC_007618.1|::439480	A	A	A	A	A	A	A	A	A	A	A	A	A	A	A	A	A	a	A	A	A	A	A	A	A	A	A	A	A	A	A	A	a	a	A	a	A	A	A	A	A	A	A	A	A	A	A	A	A
gi|82698932|ref|NC_007618.1|::441858	G	T	T	G	G	G	G	G	G	G	G	G	G	G	G	G	G	g	G	G	G	G	G	G	G	G	G	G	G	G	G	G	g	g	G	g	G	G	G	G	G	G	G	G	G	G	G	G	G
gi|82698932|ref|NC_007618.1|::443861	C	C	C	C	C	C	C	C	C	C	C	C	C	C	C	C	C	c	C	C	C	C	C	C	C	C	C	C	C	C	C	C	c	c	C	c	C	C	C	C	C	C	C	C	C	C	C	C	C
gi|82698932|ref|NC_007618.1|::445134	C	C	C	C	C	C	C	C	C	C	C	C	C	C	C	C	C	c	C	C	C	C	C	C	C	C	C	C	C	C	C	C	c	c	C	c	C	C	C	C	C	C	C	C	C	C	T	C	C
gi|82698932|ref|NC_007618.1|::445406	T	T	T	T	T	T	T	T	T	T	T	T	T	T	T	T	T	t	T	T	T	T	T	T	T	T	T	T	T	T	T	T	t	t	T	t	T	T	T	T	T	T	T	T	T	T	C	T	T
gi|82698932|ref|NC_007618.1|::446663	G	G	G	G	G	G	G	G	G	G	G	G	G	G	G	G	G	g	G	G	G	G	G	G	G	G	G	G	G	G	G	G	g	g	G	g	G	G	G	G	G	G	G	G	G	G	G	G	G
gi|82698932|ref|NC_007618.1|::448081	C	C	C	C	C	C	C	C	C	C	C	C	C	C	C	C	C	c	C	C	C	C	C	C	C	C	C	C	C	C	C	C	c	c	C	c	C	C	C	C	C	C	C	C	C	C	C	C	C
gi|82698932|ref|NC_007618.1|::448781	T	T	T	T	T	T	T	T	T	T	T	T	T	T	T	T	T	t	T	T	T	T	T	T	T	T	T	T	T	T	T	T	t	t	T	t	T	T	T	T	T	T	T	T	T	T	T	T	T
gi|82698932|ref|NC_007618.1|::449523	C	C	C	C	C	C	C	C	C	C	C	C	C	C	C	C	C	c	C	C	C	C	C	C	C	C	C	C	C	C	C	C	c	c	C	c	C	C	C	C	C	C	C	C	C	C	A	C	C
gi|82698932|ref|NC_007618.1|::449926	C	C	C	C	C	C	C	C	C	C	C	C	C	C	C	C	C	c	C	C	C	C	C	C	C	C	C	C	C	C	C	C	c	c	C	c	C	C	C	C	C	C	C	C	C	C	C	C	C
gi|82698932|ref|NC_007618.1|::454678	T	C	C	C	C	C	C	C	C	C	C	C	C	C	C	C	C	c	C	C	C	C	C	C	C	C	T	C	C	C	C	C	c	c	C	c	C	C	C	C	C	C	C	C	C	C	C	C	C
gi|82698932|ref|NC_007618.1|::463570	C	C	C	C	C	C	C	C	C	C	C	C	C	C	C	C	C	c	C	C	C	C	C	C	C	C	C	C	C	C	C	C	c	c	C	c	C	C	C	C	C	C	C	C	C	C	C	C	C
gi|82698932|ref|NC_007618.1|::466573	G	G	G	G	G	G	G	G	G	G	G	T	T	G	G	G	G	g	G	G	G	G	G	G	G	T	G	G	G	G	T	G	g	g	G	g	T	G	G	T	G	G	G	T	T	T	G	G	G
gi|82698932|ref|NC_007618.1|::469624	G	G	G	G	G	G	G	G	G	G	G	G	G	G	G	G	G	g	G	G	G	G	G	G	G	G	G	G	G	G	G	G	g	g	G	g	G	G	G	G	G	G	G	G	G	G	G	G	G
gi|82698932|ref|NC_007618.1|::470400	C	C	C	C	C	C	C	C	C	C	C	C	C	C	C	C	C	c	C	C	C	C	C	C	C	C	C	C	C	C	C	C	c	c	C	c	C	C	C	C	C	C	C	C	C	C	C	C	C
gi|82698932|ref|NC_007618.1|::483169	C	C	C	C	C	C	C	C	C	C	C	C	C	C	C	C	C	c	C	C	C	C	C	C	C	C	C	C	C	C	C	C	c	c	C	c	C	C	C	C	C	C	C	C	C	C	C	C	C
gi|82698932|ref|NC_007618.1|::486711	C	T	C	C	C	C	C	C	C	C	C	C	C	C	C	C	C	c	C	C	C	C	C	C	C	C	C	C	C	C	C	C	c	c	C	c	C	C	C	C	C	C	C	C	C	C	C	C	C
gi|82698932|ref|NC_007618.1|::492383	G	G	G	G	G	G	G	G	G	G	G	G	G	G	G	G	G	g	G	G	G	G	G	G	G	G	G	G	G	G	G	G	g	g	G	g	G	G	G	G	G	G	G	G	G	G	G	G	G
gi|82698932|ref|NC_007618.1|::493618	A	A	A	A	A	A	A	A	A	A	A	A	A	G	A	A	G	g	G	G	G	G	G	G	G	A	A	A	A	G	A	A	a	a	A	a	A	A	A	A	A	A	A	A	A	A	G	A	A
gi|82698932|ref|NC_007618.1|::495044	A	A	A	A	A	A	A	A	A	A	A	A	A	A	A	A	A	a	A	A	A	A	A	A	A	A	A	A	A	A	A	A	a	a	A	a	A	A	A	A	A	A	A	A	A	A	A	A	A
gi|82698932|ref|NC_007618.1|::497106	G	G	G	G	G	G	G	G	G	G	G	G	G	G	G	G	G	g	G	G	G	G	G	G	G	G	G	G	G	G	A	G	g	g	G	g	G	G	G	G	G	G	G	G	G	G	G	G	G
gi|82698932|ref|NC_007618.1|::504699	G	G	G	G	G	G	G	G	G	G	G	G	G	G	G	G	G	g	G	G	G	G	G	G	G	G	G	G	G	G	G	G	g	g	G	g	G	G	G	G	G	G	G	G	G	G	G	G	G
gi|82698932|ref|NC_007618.1|::505293	G	G	G	G	G	G	G	G	G	G	G	G	G	G	G	G	G	g	G	G	G	G	G	G	G	G	G	G	G	G	G	G	g	g	G	g	G	G	G	G	G	G	G	G	G	G	G	G	G
gi|82698932|ref|NC_007618.1|::512968	T	T	T	T	T	T	T	T	T	T	T	T	T	T	T	T	T	t	T	T	T	T	T	T	T	T	T	T	T	T	T	T	t	t	T	t	T	T	T	T	T	T	T	T	T	T	T	T	T
gi|82698932|ref|NC_007618.1|::514424	A	G	G	G	G	G	G	G	G	G	G	A	A	G	G	G	G	g	G	G	G	G	G	G	G	A	A	G	G	G	A	G	g	g	G	g	A	G	G	A	G	G	G	A	A	A	G	G	G
gi|82698932|ref|NC_007618.1|::515609	G	G	G	G	G	G	G	G	G	G	G	G	G	G	G	G	G	g	G	G	G	G	G	G	G	G	G	G	G	G	G	G	g	g	G	g	G	G	G	G	G	G	G	G	G	G	G	G	G
gi|82698932|ref|NC_007618.1|::515622	C	C	C	C	C	C	C	C	C	C	C	C	C	C	C	C	C	c	C	C	C	C	C	C	C	C	C	C	C	C	C	C	c	c	C	c	C	C	C	C	C	C	C	C	C	C	C	C	C
gi|82698932|ref|NC_007618.1|::518061	C	C	C	C	C	C	C	C	C	C	C	T	T	C	C	C	C	c	C	C	C	C	C	C	C	T	C	C	C	C	T	C	c	c	C	c	T	C	C	T	C	C	C	T	T	T	C	C	C
gi|82698932|ref|NC_007618.1|::520850	T	T	T	T	T	T	T	T	T	T	T	T	T	T	T	T	T	t	T	T	T	T	T	T	T	T	T	C	T	T	T	C	c	c	C	c	T	C	C	T	C	C	C	T	T	T	T	T	T
gi|82698932|ref|NC_007618.1|::520905	G	G	G	G	G	G	G	G	G	G	G	G	G	G	G	G	G	t	G	G	G	G	G	G	G	G	G	G	G	G	G	G	g	g	G	g	G	G	G	G	G	G	G	G	G	G	G	G	G
gi|82698932|ref|NC_007618.1|::521030	G	G	G	G	G	G	G	G	G	G	G	G	G	G	G	G	G	g	G	G	G	G	G	G	G	G	G	G	G	G	G	G	g	g	G	g	G	G	G	G	G	G	G	G	G	G	G	G	G
gi|82698932|ref|NC_007618.1|::523654	G	G	G	G	G	G	G	G	G	G	G	G	G	G	G	G	G	g	G	G	G	G	G	G	G	G	G	G	G	G	G	G	g	g	G	g	G	G	G	G	G	G	G	G	G	G	G	G	G
gi|82698932|ref|NC_007618.1|::525566	G	G	G	G	G	G	G	G	G	G	G	G	G	G	G	G	G	g	G	G	G	G	G	G	G	G	G	G	G	G	G	G	g	g	G	g	G	G	G	G	G	G	G	G	G	G	G	G	G
gi|82698932|ref|NC_007618.1|::527548	T	T	T	T	T	T	T	T	T	T	T	T	T	T	T	T	T	t	T	T	T	T	T	T	T	T	T	T	T	T	T	T	t	t	T	c	T	T	T	T	T	T	T	T	T	T	T	T	T
gi|82698932|ref|NC_007618.1|::529049	C	C	C	C	C	C	C	C	C	C	C	C	C	C	C	C	C	c	C	C	C	C	C	C	C	C	C	C	C	C	C	C	c	c	C	c	C	C	C	C	C	C	C	C	C	C	C	C	G
gi|82698932|ref|NC_007618.1|::530384	C	C	C	T	T	T	T	T	T	T	T	C	C	C	T	T	C	c	C	C	C	C	C	C	C	C	C	C	T	C	C	C	c	c	C	c	C	C	C	C	C	C	C	C	C	C	C	T	T
gi|82698932|ref|NC_007618.1|::530550	T	C	C	C	C	C	C	C	C	C	C	T	T	C	C	C	C	c	C	C	C	C	C	C	C	T	T	C	C	C	T	C	c	c	C	c	T	C	C	T	C	C	C	T	T	T	C	C	C
gi|82698932|ref|NC_007618.1|::531593	C	C	C	C	C	C	C	C	C	C	C	C	C	C	C	C	C	c	C	C	C	C	C	C	C	C	C	C	C	C	C	C	c	c	C	c	C	C	C	C	C	C	C	C	C	C	C	C	C
gi|82698932|ref|NC_007618.1|::532245	C	C	C	C	C	C	C	C	C	C	C	C	C	C	C	C	C	c	C	C	C	C	C	C	C	C	C	C	C	C	C	C	c	c	C	c	C	C	C	C	C	C	C	C	C	C	C	C	C
gi|82698932|ref|NC_007618.1|::532896	C	C	C	C	C	C	C	C	C	C	C	C	C	C	C	C	C	c	C	C	C	C	C	C	C	C	C	C	C	C	C	C	c	c	C	c	C	C	C	C	C	C	C	C	C	C	C	C	C
gi|82698932|ref|NC_007618.1|::535337	C	C	C	C	C	C	C	C	C	C	C	C	C	C	C	C	C	c	C	C	C	C	C	C	C	C	C	C	C	C	C	C	c	c	C	c	C	C	C	C	C	C	C	C	C	C	C	C	C
gi|82698932|ref|NC_007618.1|::537090	G	G	G	G	G	G	G	G	G	G	G	G	G	G	G	G	G	g	G	G	G	G	G	G	G	G	G	G	G	G	G	G	g	g	G	g	G	G	G	G	G	G	G	G	G	G	G	G	G
gi|82698932|ref|NC_007618.1|::537614	G	G	G	G	G	G	G	A	G	G	G	G	G	G	G	G	G	g	G	G	G	G	G	G	G	G	G	G	G	G	G	G	g	g	G	g	G	G	G	G	G	G	G	G	G	G	G	G	G
gi|82698932|ref|NC_007618.1|::539556	A	A	A	A	A	A	A	A	A	A	A	A	A	A	A	A	A	a	A	A	A	A	A	A	A	A	A	C	A	A	A	A	a	a	A	a	A	C	C	A	A	A	A	A	A	A	A	A	A
gi|82698932|ref|NC_007618.1|::544869	C	C	C	C	C	C	C	C	C	C	C	C	C	C	C	C	C	c	C	C	C	C	C	C	C	C	C	C	C	C	C	C	c	c	C	c	C	C	C	C	C	C	C	C	C	C	C	C	C
gi|82698932|ref|NC_007618.1|::545455	G	G	G	G	G	G	G	G	G	G	G	G	G	G	G	G	G	g	G	G	G	G	G	G	G	G	G	G	G	G	G	G	g	g	G	g	G	G	G	G	G	G	G	G	G	G	G	G	G
gi|82698932|ref|NC_007618.1|::545687	G	G	G	G	G	G	A	A	A	G	G	G	G	G	G	G	G	g	G	G	G	G	G	G	G	G	G	G	G	G	G	G	g	g	G	g	G	G	G	G	G	G	G	G	G	G	G	G	G
gi|82698932|ref|NC_007618.1|::548789	C	C	C	C	C	C	C	C	C	C	C	C	C	C	C	C	C	c	C	C	C	C	C	C	C	C	C	C	C	C	C	C	c	c	C	c	C	C	C	C	C	C	C	C	C	C	C	C	C
gi|82698932|ref|NC_007618.1|::548861	C	C	C	C	C	C	C	C	C	C	C	C	C	C	C	C	C	c	C	C	C	C	C	C	C	C	C	C	C	C	C	C	c	c	C	c	C	C	C	C	C	C	C	C	C	C	C	C	C
gi|82698932|ref|NC_007618.1|::551604	T	G	G	G	G	G	G	G	G	G	G	G	G	G	G	G	G	g	G	G	G	G	G	G	G	G	G	G	G	G	G	G	g	g	G	g	G	G	G	G	G	G	G	G	G	G	G	G	G
gi|82698932|ref|NC_007618.1|::551667	C	C	C	C	C	C	C	C	C	C	C	C	C	C	C	C	C	c	C	C	C	C	C	C	C	C	C	C	C	C	C	C	c	c	C	c	C	C	C	C	C	C	C	C	C	C	C	C	C
gi|82698932|ref|NC_007618.1|::552243	G	G	G	A	A	A	A	A	A	A	A	G	G	G	A	A	G	g	G	G	G	G	G	G	G	G	G	G	A	G	G	G	g	g	G	g	G	G	G	G	G	G	G	G	G	G	G	A	A
gi|82698932|ref|NC_007618.1|::556672	C	C	C	C	C	C	C	C	C	C	C	C	C	C	C	C	C	c	C	C	C	C	C	C	C	C	C	C	C	C	C	C	c	c	C	c	C	C	C	C	C	C	C	C	C	C	C	C	C
gi|82698932|ref|NC_007618.1|::560309	G	G	G	G	G	G	G	G	G	G	G	G	G	G	G	G	G	g	G	G	G	G	G	G	G	G	G	G	G	G	G	G	g	g	G	g	G	G	G	G	G	G	G	G	G	G	G	G	G
gi|82698932|ref|NC_007618.1|::562265	C	A	C	C	C	C	C	C	C	C	C	C	C	C	C	C	C	c	C	C	C	C	C	C	C	C	C	C	C	C	C	C	c	c	C	c	C	C	C	C	C	C	C	C	C	C	C	C	C
gi|82698932|ref|NC_007618.1|::563152	G	G	G	G	G	G	G	G	G	G	G	G	G	G	G	G	G	g	G	G	G	G	G	G	G	G	G	G	G	G	G	G	g	g	G	g	G	G	G	G	G	G	G	G	G	G	G	G	G
gi|82698932|ref|NC_007618.1|::563448	C	C	C	C	C	C	C	C	C	C	C	C	C	C	C	C	C	c	C	C	C	C	C	C	C	C	C	C	C	C	C	C	c	c	C	c	C	C	C	C	C	C	C	C	C	C	C	C	C
gi|82698932|ref|NC_007618.1|::567167	G	G	G	G	G	G	G	G	G	G	G	A	A	G	G	G	G	g	G	G	G	G	G	G	G	A	G	G	G	G	A	G	g	g	G	g	A	G	G	A	G	G	G	A	A	A	G	G	G
gi|82698932|ref|NC_007618.1|::567959	A	A	A	A	A	A	A	A	A	A	A	A	A	A	A	A	A	a	A	A	A	A	A	A	A	A	A	A	A	A	A	A	a	a	A	a	A	A	A	A	A	A	A	A	A	A	A	A	A
gi|82698932|ref|NC_007618.1|::568165	C	C	C	C	C	C	C	C	C	C	C	C	C	C	C	C	C	c	C	C	C	C	C	C	C	C	C	C	C	C	C	C	c	c	C	c	C	C	C	C	C	C	C	C	C	C	C	C	C
gi|82698932|ref|NC_007618.1|::569111	C	C	C	C	C	C	C	C	C	C	C	C	C	C	C	C	C	c	C	C	C	C	C	C	C	C	C	C	C	C	C	C	c	c	C	c	C	C	C	C	C	C	C	C	C	C	C	C	C
gi|82698932|ref|NC_007618.1|::572081	C	C	C	C	C	C	C	C	C	C	C	C	C	C	C	C	C	c	C	C	C	C	C	C	C	C	C	C	C	C	C	C	c	c	C	c	C	C	C	C	C	C	C	C	C	C	C	C	C
gi|82698932|ref|NC_007618.1|::573009	G	G	G	G	G	G	G	G	G	G	G	G	G	G	G	G	G	g	G	G	G	G	G	G	G	G	G	G	G	G	G	G	g	g	G	g	G	G	G	G	G	G	G	G	G	G	G	G	G
gi|82698932|ref|NC_007618.1|::583911	A	A	A	G	G	G	G	G	G	G	G	A	A	A	G	G	A	a	A	A	A	A	A	A	A	A	A	A	G	A	A	A	a	a	A	a	A	A	A	A	A	A	A	A	A	A	A	G	G
gi|82698932|ref|NC_007618.1|::590852	G	G	G	G	G	G	G	G	G	G	G	G	G	G	G	G	G	g	G	G	G	G	G	G	G	G	G	G	G	G	G	G	g	g	G	g	G	G	G	G	G	G	G	G	G	G	G	G	G
gi|82698932|ref|NC_007618.1|::595337	A	A	A	A	A	A	A	A	A	A	A	A	A	A	A	A	A	a	A	A	A	A	A	A	A	A	A	A	A	A	A	A	a	a	A	a	A	A	A	A	A	A	A	A	A	A	A	A	A
gi|82698932|ref|NC_007618.1|::595581	G	C	C	C	C	C	C	C	C	C	C	C	C	C	C	C	C	c	C	C	C	C	C	C	C	C	G	C	C	C	C	C	c	c	C	c	C	C	C	C	C	C	C	C	C	C	C	C	C
gi|82698932|ref|NC_007618.1|::596951	G	A	A	G	G	G	G	G	G	G	G	G	G	A	G	G	A	a	A	A	A	A	A	A	A	G	G	A	G	A	G	A	a	a	A	a	G	A	A	G	A	A	A	G	G	G	A	G	G
gi|82698932|ref|NC_007618.1|::598110	C	C	C	C	C	C	C	C	C	C	C	G	G	C	C	C	C	c	C	C	C	C	C	C	C	G	C	C	C	C	G	C	c	c	C	c	G	C	C	G	C	C	C	G	G	G	C	C	C
gi|82698932|ref|NC_007618.1|::599222	G	G	G	G	G	G	G	G	G	G	G	G	G	G	G	G	G	g	G	G	G	G	G	G	G	G	G	G	G	G	G	G	g	g	G	g	G	G	G	G	A	G	G	G	G	G	G	G	G
gi|82698932|ref|NC_007618.1|::601166	C	A	A	A	A	A	A	A	A	A	A	C	C	A	A	A	A	a	A	A	A	A	A	A	A	C	C	A	A	A	C	A	a	a	A	a	C	A	A	C	A	A	A	C	C	C	A	A	A
gi|82698932|ref|NC_007618.1|::601843	C	C	C	C	C	C	C	C	C	C	C	C	C	C	C	C	C	c	C	C	C	C	C	C	C	C	C	C	C	C	C	C	c	c	C	c	C	C	C	C	C	C	C	C	C	C	C	C	C
gi|82698932|ref|NC_007618.1|::606026	A	A	A	A	A	A	A	A	A	A	A	A	A	A	A	A	A	a	A	A	A	A	A	A	A	A	A	A	A	A	A	A	a	a	A	a	A	A	A	A	A	A	A	A	A	A	A	A	A
gi|82698932|ref|NC_007618.1|::610194	T	T	T	T	T	T	T	T	T	T	T	T	T	T	T	T	T	t	T	T	T	T	T	T	T	T	T	T	T	T	T	T	t	t	T	t	T	T	T	T	T	T	T	T	T	T	T	T	T
gi|82698932|ref|NC_007618.1|::611969	G	A	A	A	A	A	A	A	A	A	A	G	G	A	A	A	A	a	A	A	A	A	A	A	A	G	G	A	A	A	G	A	a	a	A	a	G	A	A	G	A	A	A	G	G	G	A	A	A
gi|82698932|ref|NC_007618.1|::612395	C	C	C	C	C	C	C	C	C	C	C	C	C	C	C	C	C	c	C	C	C	C	C	C	C	C	C	C	C	C	C	C	c	c	C	c	C	C	C	C	C	C	C	C	C	C	C	C	C
gi|82698932|ref|NC_007618.1|::612476	C	C	C	C	C	C	C	C	C	C	C	C	C	C	C	C	C	c	C	C	C	C	C	C	C	C	C	C	C	C	C	C	c	c	C	c	C	C	C	C	C	C	C	C	C	C	C	C	C
gi|82698932|ref|NC_007618.1|::617259	G	G	G	G	G	G	G	G	G	G	G	G	G	G	G	G	G	g	G	G	G	G	G	G	G	G	G	G	G	G	G	G	g	g	G	g	G	G	G	G	G	G	G	G	G	G	G	G	G
gi|82698932|ref|NC_007618.1|::619350	G	G	G	G	G	G	G	G	G	G	G	G	G	G	G	G	G	g	G	G	G	G	G	G	G	G	G	G	G	G	G	G	g	g	G	g	G	G	G	G	G	G	G	G	G	G	G	G	G
gi|82698932|ref|NC_007618.1|::619819	T	C	C	C	C	C	C	C	C	C	C	C	C	C	C	C	C	c	C	C	C	C	C	C	C	C	T	C	C	C	C	C	c	c	C	c	C	C	C	C	C	C	C	C	C	C	C	C	C
gi|82698932|ref|NC_007618.1|::620609	C	C	C	C	C	C	C	C	C	C	C	C	C	C	C	C	C	c	C	C	C	C	C	C	C	C	C	C	C	C	C	C	c	c	C	c	C	C	C	C	C	C	C	C	C	C	C	C	C
gi|82698932|ref|NC_007618.1|::621068	G	G	G	G	G	G	G	G	G	G	G	G	G	A	G	G	A	a	A	A	A	A	A	A	A	G	G	G	G	A	G	G	g	g	G	g	G	G	G	G	G	G	G	G	G	G	A	G	G
gi|82698932|ref|NC_007618.1|::623131	G	G	G	G	G	G	G	G	G	G	G	G	G	G	G	G	G	g	G	G	G	G	G	G	G	G	G	G	G	G	G	G	g	g	G	g	G	G	G	G	G	G	G	G	G	G	G	G	G
gi|82698932|ref|NC_007618.1|::624419	A	T	T	T	T	T	T	T	T	T	T	T	T	T	T	T	T	t	T	T	T	T	T	T	T	T	A	T	T	T	T	T	t	t	T	t	T	T	T	T	T	T	T	T	T	T	T	T	T
gi|82698932|ref|NC_007618.1|::625461	G	G	G	G	G	G	G	G	G	G	G	G	G	G	G	G	G	g	G	G	G	G	G	G	G	G	G	G	G	G	G	G	g	g	G	g	G	G	G	G	G	G	G	G	G	G	G	G	G
gi|82698932|ref|NC_007618.1|::626775	T	T	T	C	C	C	C	C	C	C	C	T	T	T	C	C	T	t	T	T	T	T	T	T	T	T	T	T	C	T	T	T	t	t	T	t	T	T	T	T	T	T	T	T	T	T	T	C	C
gi|82698932|ref|NC_007618.1|::634095	C	C	C	C	C	C	C	C	C	C	C	C	C	C	C	C	C	c	C	G	C	C	C	C	C	C	C	C	C	C	C	C	c	c	C	c	C	C	C	C	C	C	C	C	C	C	C	C	C
gi|82698932|ref|NC_007618.1|::636076	C	C	C	C	C	C	C	C	C	C	C	T	T	C	C	C	C	c	C	C	C	C	C	C	C	T	C	C	C	C	T	C	c	c	C	c	T	C	C	T	C	C	C	T	T	T	C	C	C
gi|82698932|ref|NC_007618.1|::642952	T	T	T	T	T	T	T	T	T	T	T	T	T	T	T	T	T	t	T	T	T	T	T	T	T	T	T	A	T	T	T	A	a	a	A	a	T	A	A	T	T	A	A	T	T	T	T	T	T
gi|82698932|ref|NC_007618.1|::643968	T	T	T	T	T	T	T	T	T	T	T	T	T	T	T	T	T	t	T	T	T	T	T	T	T	T	T	T	T	T	T	T	t	t	T	t	T	T	T	T	T	T	T	T	T	T	T	T	T
gi|82698932|ref|NC_007618.1|::646638	C	C	C	C	C	C	C	C	C	C	C	C	C	C	C	C	C	c	C	C	C	C	C	C	C	C	C	C	C	C	C	C	c	c	C	c	C	C	C	C	C	C	C	C	C	C	C	C	C
gi|82698932|ref|NC_007618.1|::647148	G	G	G	G	G	G	G	G	G	G	G	G	G	G	G	G	G	g	G	G	G	G	G	G	G	G	G	G	G	G	G	G	g	g	G	g	G	G	G	G	G	G	G	G	G	G	G	G	G
gi|82698932|ref|NC_007618.1|::647292	C	C	C	C	C	C	C	C	C	C	C	C	C	C	C	C	C	c	C	C	C	C	C	C	C	C	C	C	C	C	C	C	c	c	C	c	C	C	C	C	C	C	C	C	C	C	C	C	C
gi|82698932|ref|NC_007618.1|::648326	G	G	G	G	G	G	G	G	G	G	G	G	G	T	G	G	T	t	T	T	T	T	T	T	T	G	G	G	G	T	G	G	g	g	G	g	G	G	G	G	G	G	G	G	G	G	T	G	G
gi|82698932|ref|NC_007618.1|::649694	G	G	G	G	G	G	G	G	G	G	G	G	G	G	G	G	G	g	G	G	G	G	G	G	G	G	G	G	G	G	G	G	g	g	G	g	G	G	G	G	G	G	G	G	G	G	G	G	G
gi|82698932|ref|NC_007618.1|::652376	A	A	A	A	A	A	A	A	A	A	A	A	A	A	A	A	A	a	A	A	A	A	A	A	A	A	A	A	A	A	A	A	a	a	A	a	A	A	A	A	A	A	A	A	A	A	A	A	A
gi|82698932|ref|NC_007618.1|::652377	C	C	C	C	C	C	C	C	C	C	C	C	C	C	C	C	C	c	C	C	C	C	C	C	C	C	C	C	C	C	C	C	c	c	C	c	C	C	C	C	C	C	C	C	C	C	C	C	C
gi|82698932|ref|NC_007618.1|::653060	G	G	G	G	G	G	G	G	G	G	G	A	A	G	G	G	G	g	G	G	G	G	G	G	G	A	G	G	G	G	A	G	g	g	G	g	A	G	G	A	G	G	G	A	A	A	G	G	G
gi|82698932|ref|NC_007618.1|::653602	T	T	T	T	T	T	T	T	T	T	T	T	T	T	T	T	T	t	T	T	T	T	T	T	T	T	T	T	T	T	T	T	t	t	T	t	T	T	T	T	T	C	C	T	T	T	T	T	T
gi|82698932|ref|NC_007618.1|::654708	G	G	G	G	G	G	G	G	G	G	G	G	G	G	G	G	G	g	G	G	G	G	G	G	G	G	G	A	G	G	G	A	a	a	A	a	G	A	A	G	A	A	A	G	G	G	G	G	G
gi|82698932|ref|NC_007618.1|::655118	T	T	T	T	T	T	T	T	T	T	T	T	T	T	T	T	T	t	T	T	T	T	T	T	T	T	T	T	T	T	T	T	t	t	T	t	T	T	T	T	T	T	T	T	T	T	T	T	T
gi|82698932|ref|NC_007618.1|::655128	T	T	T	T	T	T	T	T	T	T	T	T	T	T	T	T	T	t	T	T	T	T	T	T	T	T	T	T	T	T	T	T	t	t	T	t	T	T	T	T	T	T	T	T	T	T	T	T	T
gi|82698932|ref|NC_007618.1|::655277	C	G	G	G	G	G	G	G	G	G	G	C	C	G	G	G	G	g	G	G	G	G	G	G	G	C	C	G	G	G	C	G	g	g	G	g	C	G	G	C	G	G	G	C	C	C	G	G	G
gi|82698932|ref|NC_007618.1|::656860	A	G	A	A	A	A	A	A	A	A	A	A	A	A	A	A	A	a	A	A	A	A	A	A	A	A	A	A	A	A	A	A	a	a	A	a	A	A	A	A	A	A	A	A	A	A	A	A	A
gi|82698932|ref|NC_007618.1|::657267	A	A	A	A	A	A	A	A	A	A	A	A	A	A	A	A	A	g	A	A	A	A	A	A	A	A	A	A	A	A	A	A	g	a	A	g	A	A	A	A	A	A	A	A	A	A	A	A	A
gi|82698932|ref|NC_007618.1|::658070	C	C	C	C	C	C	C	C	C	C	C	T	T	C	C	C	C	c	C	C	C	C	C	C	C	T	C	C	C	C	T	C	c	c	C	c	T	C	C	T	C	C	C	T	T	T	C	C	C
gi|82698932|ref|NC_007618.1|::663097	G	G	G	G	G	G	G	G	G	G	G	G	G	G	G	G	G	g	G	G	G	G	G	G	G	G	G	G	G	G	G	G	g	g	G	g	G	G	G	G	G	G	G	G	G	G	G	G	G
gi|82698932|ref|NC_007618.1|::667933	C	C	C	C	C	C	C	C	C	C	C	C	C	C	C	C	C	c	C	C	C	C	C	C	C	C	C	C	C	C	C	C	c	c	C	c	C	C	C	C	C	C	C	C	C	C	C	C	C
gi|82698932|ref|NC_007618.1|::675906	C	C	C	C	C	C	C	C	C	C	C	C	C	C	C	C	C	c	C	C	C	C	C	C	C	C	C	C	C	C	C	C	c	c	C	c	C	C	C	C	C	C	C	C	C	C	C	C	C
gi|82698932|ref|NC_007618.1|::677021	C	C	C	C	C	C	C	C	C	C	C	C	C	C	C	C	C	c	C	C	C	C	C	C	C	C	C	C	C	C	C	C	c	c	C	c	C	C	C	C	C	C	C	C	C	C	C	C	C
gi|82698932|ref|NC_007618.1|::677271	G	G	G	G	G	G	G	G	G	G	G	G	G	G	G	G	G	g	G	G	G	G	G	G	G	G	G	G	G	G	G	G	g	g	G	g	G	G	G	G	G	G	G	G	G	G	G	G	G
gi|82698932|ref|NC_007618.1|::679224	C	C	C	C	C	C	C	C	C	C	C	C	C	C	C	C	C	c	C	C	C	C	C	C	C	C	C	C	C	C	C	C	c	c	C	c	C	C	C	C	C	C	C	C	C	C	C	C	C
gi|82698932|ref|NC_007618.1|::680687	G	G	G	G	G	G	G	G	G	G	G	G	G	G	G	G	G	g	G	G	G	G	G	G	G	G	G	G	G	G	G	G	g	g	G	g	G	G	G	G	G	G	G	G	G	G	G	G	G
gi|82698932|ref|NC_007618.1|::684312	C	C	C	C	C	C	C	C	C	C	C	C	C	C	C	C	C	c	C	C	C	C	C	C	C	C	A	C	C	C	C	C	c	c	C	c	C	C	C	C	C	C	C	C	C	C	C	C	C
gi|82698932|ref|NC_007618.1|::686090	C	C	C	C	C	C	C	C	C	C	C	C	C	C	C	C	C	c	C	C	C	C	C	C	C	C	C	C	C	C	C	C	c	c	C	c	C	C	C	C	C	C	C	C	C	C	C	C	C
gi|82698932|ref|NC_007618.1|::686433	A	A	A	A	A	A	A	A	A	A	A	A	A	A	A	A	A	a	A	A	A	A	A	A	A	A	A	A	A	A	A	A	a	a	A	t	A	A	A	A	A	A	A	A	A	A	A	A	A
gi|82698932|ref|NC_007618.1|::691132	C	C	C	C	C	C	C	C	C	C	C	C	C	C	C	C	C	c	C	C	C	C	C	C	C	C	C	C	C	C	C	C	c	c	C	c	C	C	C	C	C	C	C	C	C	C	C	C	C
gi|82698932|ref|NC_007618.1|::691630	C	C	C	C	C	C	C	C	C	C	C	C	C	T	C	C	C	c	C	C	C	C	C	C	C	C	C	C	C	C	C	C	c	c	C	c	C	C	C	C	C	C	C	C	C	C	C	C	C
gi|82698932|ref|NC_007618.1|::693343	G	G	G	G	G	G	G	G	G	G	G	G	G	G	G	G	G	g	G	G	G	G	G	G	G	G	G	G	G	G	G	G	g	g	G	g	G	G	G	G	G	G	G	G	G	G	G	G	G
gi|82698932|ref|NC_007618.1|::693752	G	G	G	G	G	G	G	G	G	G	G	G	G	G	G	G	G	g	G	G	G	G	G	G	G	G	G	G	G	G	G	G	g	g	G	g	G	G	G	G	G	G	G	G	G	G	G	G	G
gi|82698932|ref|NC_007618.1|::694738	T	T	T	T	T	T	T	T	T	T	T	T	T	T	T	T	T	t	T	T	T	T	T	T	T	T	T	T	T	T	T	T	t	t	T	t	T	T	T	T	T	T	T	T	T	T	T	T	T
gi|82698932|ref|NC_007618.1|::700520	C	C	C	C	C	C	C	C	C	C	C	C	C	C	C	C	C	c	C	C	C	C	C	C	C	C	C	C	C	C	C	C	c	c	C	c	C	C	C	C	C	C	C	C	C	C	C	C	C
gi|82698932|ref|NC_007618.1|::704500	C	C	C	C	C	C	C	C	C	C	C	C	C	C	C	C	C	c	C	C	C	C	C	C	C	C	C	C	C	C	C	C	c	c	C	c	C	C	C	C	C	C	C	C	C	C	C	C	C
gi|82698932|ref|NC_007618.1|::708242	G	G	G	G	G	G	G	G	G	G	G	G	G	G	G	G	G	g	G	G	G	G	G	G	G	G	G	G	G	G	G	G	g	g	G	g	G	G	G	G	G	G	G	G	G	G	G	G	G
gi|82698932|ref|NC_007618.1|::708298	G	G	G	G	G	G	G	G	G	G	G	G	G	G	G	G	G	g	G	G	G	G	G	G	G	G	G	G	G	G	G	G	g	g	G	g	G	G	G	G	G	G	G	G	G	G	G	G	G
gi|82698932|ref|NC_007618.1|::709286	C	T	T	T	T	T	T	T	T	T	T	C	C	T	T	T	T	t	T	T	T	T	T	T	T	C	C	T	T	T	C	T	t	t	T	t	C	T	T	C	T	T	T	C	C	C	T	T	T
gi|82698932|ref|NC_007618.1|::710102	A	A	A	A	A	A	A	A	A	A	A	A	A	A	A	A	A	a	A	A	A	A	A	A	A	A	A	A	A	A	A	A	a	a	A	a	A	A	A	A	A	A	A	A	A	A	A	A	A
gi|82698932|ref|NC_007618.1|::711037	C	C	C	C	C	C	C	C	C	C	C	C	C	C	C	C	C	c	C	C	C	C	C	C	C	C	C	C	C	C	C	C	c	c	C	c	C	C	C	C	C	C	C	C	C	C	C	C	C
gi|82698932|ref|NC_007618.1|::711507	C	C	C	C	C	C	C	C	C	C	C	C	C	C	C	C	C	c	C	C	C	C	C	C	C	C	C	C	C	C	C	C	c	c	C	c	C	C	C	C	C	C	C	C	C	C	C	C	C
gi|82698932|ref|NC_007618.1|::712105	A	A	A	A	A	A	A	A	A	A	A	A	A	A	A	A	A	a	A	A	A	A	A	A	A	A	A	A	A	A	A	A	a	a	A	a	A	A	A	A	A	A	A	A	A	A	G	A	A
gi|82698932|ref|NC_007618.1|::713019	C	C	C	C	C	C	C	C	C	C	C	C	C	C	C	C	C	c	C	C	C	C	C	C	C	C	C	T	C	C	C	C	c	c	C	c	C	C	T	C	C	C	C	C	C	C	C	C	C
gi|82698932|ref|NC_007618.1|::717366	C	C	C	C	C	C	C	C	C	C	C	C	C	C	C	C	C	c	C	C	C	C	C	C	C	C	C	C	C	C	C	C	c	c	C	c	C	C	C	C	C	C	C	C	C	C	C	C	C
gi|82698932|ref|NC_007618.1|::719327	C	C	C	C	C	C	C	C	C	C	C	C	C	C	C	C	C	c	C	C	C	C	C	C	C	C	C	C	C	C	C	C	c	c	C	g	C	C	C	C	C	C	C	C	C	C	C	C	C
gi|82698932|ref|NC_007618.1|::719352	T	T	T	T	T	T	T	T	T	T	T	T	T	T	T	T	T	t	T	T	T	T	T	T	T	T	T	T	T	T	T	T	t	t	T	g	T	T	T	T	T	T	T	T	T	T	T	T	T
gi|82698932|ref|NC_007618.1|::719363	C	C	C	C	C	C	C	C	C	C	C	C	C	C	C	C	C	c	C	C	C	C	C	C	C	C	C	C	C	C	C	C	c	c	C	a	C	C	C	C	C	C	C	C	C	C	C	C	C
gi|82698932|ref|NC_007618.1|::719380	G	G	G	G	G	G	G	G	G	G	G	G	G	G	G	G	G	g	G	G	G	G	G	G	G	G	G	G	G	G	G	G	g	g	G	g	G	G	G	G	G	G	G	G	G	G	G	G	G
gi|82698932|ref|NC_007618.1|::719382	A	A	A	A	A	A	A	A	A	A	A	A	A	A	A	A	A	a	A	A	A	A	A	A	A	A	A	A	A	A	A	A	a	a	A	g	A	A	A	A	A	A	A	A	A	A	A	A	A
gi|82698932|ref|NC_007618.1|::719384	C	C	C	C	C	C	C	C	C	C	C	C	C	C	C	C	C	c	C	C	C	C	C	C	C	C	C	C	C	C	C	C	c	c	C	a	C	C	C	C	C	C	C	C	C	C	C	C	C
gi|82698932|ref|NC_007618.1|::719390	C	C	C	C	C	C	C	C	C	C	C	C	C	C	C	C	C	c	C	C	C	C	C	C	C	C	C	C	C	C	C	C	c	c	C	g	C	C	C	C	C	C	C	C	C	C	C	C	C
gi|82698932|ref|NC_007618.1|::719399	C	C	C	C	C	C	C	C	C	C	C	C	C	C	C	C	C	c	C	C	C	C	C	C	C	C	C	C	C	C	C	C	c	c	C	g	C	C	C	C	C	C	C	C	C	C	C	C	C
gi|82698932|ref|NC_007618.1|::719409	T	T	T	T	T	T	T	T	T	T	T	T	T	T	T	T	T	t	T	T	T	T	T	T	T	T	T	T	T	T	T	T	t	t	T	g	T	T	T	T	T	T	T	T	T	T	T	T	T
gi|82698932|ref|NC_007618.1|::719424	C	C	C	C	C	C	C	C	C	C	C	C	C	C	C	C	C	c	C	C	C	C	C	C	C	C	C	C	C	C	C	C	c	c	C	t	C	C	C	C	C	C	C	C	C	C	C	C	C
gi|82698932|ref|NC_007618.1|::719429	C	C	C	C	C	C	C	C	C	C	C	C	C	C	C	C	C	c	C	C	C	C	C	C	C	C	C	C	C	C	C	C	c	c	C	g	C	C	C	C	C	C	C	C	C	C	C	C	C
gi|82698932|ref|NC_007618.1|::719432	C	C	C	C	C	C	C	C	C	C	C	C	C	C	C	C	C	c	C	C	C	C	C	C	C	C	C	C	C	C	C	C	c	c	C	g	C	C	C	C	C	C	C	C	C	C	C	C	C
gi|82698932|ref|NC_007618.1|::719439	G	G	G	G	G	G	G	G	G	G	G	G	G	G	G	G	G	g	G	G	G	G	G	G	G	G	G	G	G	G	G	G	g	g	G	t	G	G	G	G	G	G	G	G	G	G	G	G	G
gi|82698932|ref|NC_007618.1|::719718	C	C	C	C	C	C	C	C	C	C	C	C	C	C	C	C	C	c	C	C	C	C	C	C	C	C	C	C	C	C	C	C	c	c	C	c	C	C	C	C	C	C	C	C	C	C	C	C	C
gi|82698932|ref|NC_007618.1|::720199	C	C	C	C	C	C	C	C	C	C	C	C	C	C	C	C	C	c	C	C	C	C	C	C	C	C	C	C	C	C	C	C	c	c	C	c	C	C	C	C	C	C	C	C	C	C	C	C	C
gi|82698932|ref|NC_007618.1|::720242	C	C	C	C	C	C	C	C	C	C	C	C	C	C	C	C	C	c	C	C	C	C	C	C	C	C	C	C	C	C	C	C	c	c	C	c	C	C	C	T	C	C	C	T	T	T	C	C	C
gi|82698932|ref|NC_007618.1|::722135	G	G	G	G	G	G	G	G	G	G	G	G	G	G	G	G	G	g	G	G	G	G	G	G	G	G	G	G	G	G	G	G	g	g	G	g	G	G	G	G	G	G	G	G	G	G	G	G	G
gi|82698932|ref|NC_007618.1|::724738	C	C	C	C	C	C	C	C	C	C	C	C	C	C	C	C	C	c	C	C	C	C	C	C	C	C	C	C	C	C	C	C	c	c	C	c	C	C	C	C	C	C	C	C	C	C	C	C	C
gi|82698932|ref|NC_007618.1|::724966	C	C	C	C	C	C	C	C	C	C	C	C	C	C	C	C	C	c	C	C	C	C	C	C	C	C	C	C	C	C	C	C	c	c	C	c	C	C	C	C	C	C	C	C	C	C	C	C	C
gi|82698932|ref|NC_007618.1|::727351	C	C	C	C	C	C	C	C	C	C	C	C	C	C	C	C	C	c	C	C	C	C	C	C	C	C	C	C	C	C	C	C	c	c	C	c	C	C	C	C	C	C	C	C	C	C	C	C	C
gi|82698932|ref|NC_007618.1|::729935	C	C	C	A	A	A	A	A	A	A	A	C	C	C	A	A	C	c	C	C	C	C	C	C	C	C	C	C	A	C	C	C	c	c	C	c	C	C	C	C	C	C	C	C	C	C	C	A	A
gi|82698932|ref|NC_007618.1|::731059	G	G	G	G	G	G	G	G	G	G	G	G	G	G	G	G	G	g	G	G	G	G	G	G	G	G	G	G	G	G	G	G	g	g	G	g	G	G	G	G	G	G	G	G	G	G	G	G	G
gi|82698932|ref|NC_007618.1|::731958	A	A	A	A	A	A	A	A	A	A	A	A	A	A	A	A	A	a	A	A	A	A	A	A	A	A	A	A	A	A	A	A	a	a	A	a	A	A	A	A	A	A	A	A	A	A	A	A	A
gi|82698932|ref|NC_007618.1|::734174	G	G	G	G	G	G	G	G	G	G	G	G	G	T	G	G	T	t	G	T	T	T	T	T	T	G	G	G	G	G	G	G	g	g	G	g	G	G	G	G	G	G	G	G	G	G	G	G	G
gi|82698932|ref|NC_007618.1|::734585	G	G	G	G	G	G	G	G	G	G	G	G	G	G	G	G	G	g	G	G	G	G	G	G	G	G	G	G	G	G	G	G	g	g	G	g	G	G	G	G	G	G	G	G	G	G	G	G	G
gi|82698932|ref|NC_007618.1|::739953	T	T	T	T	T	T	T	T	T	T	T	T	T	T	T	T	T	t	C	T	T	T	T	T	T	T	T	T	T	C	T	T	t	t	T	t	T	T	T	T	T	T	T	T	T	T	T	T	T
gi|82698932|ref|NC_007618.1|::740494	C	C	C	C	C	C	C	C	C	C	C	C	C	C	C	C	C	c	C	C	C	C	C	C	T	C	C	C	C	C	C	C	c	c	C	c	C	C	C	C	C	C	C	C	C	C	C	C	C
gi|82698932|ref|NC_007618.1|::741878	G	G	G	G	G	G	G	G	G	G	G	G	G	G	G	G	G	g	G	G	G	G	G	G	G	G	G	G	G	G	G	G	g	g	G	g	G	G	G	G	G	G	G	G	G	G	G	G	G
gi|82698932|ref|NC_007618.1|::743028	C	C	C	C	C	C	C	C	C	C	C	T	T	C	C	C	C	c	C	C	C	C	C	C	C	T	C	C	C	C	T	C	c	c	C	c	T	C	C	T	C	C	C	T	T	T	C	C	C
gi|82698932|ref|NC_007618.1|::745478	G	G	G	G	G	G	G	G	G	G	G	G	G	G	G	G	G	g	G	G	G	G	G	G	G	G	G	G	G	G	G	G	g	g	G	g	G	G	G	G	G	G	G	G	G	G	G	G	G
gi|82698932|ref|NC_007618.1|::747691	T	C	C	C	C	C	C	C	C	C	C	C	C	C	C	C	C	c	C	C	C	C	C	C	C	C	T	C	C	C	C	C	c	c	C	c	C	C	C	C	C	C	C	C	C	C	C	C	C
gi|82698932|ref|NC_007618.1|::748937	C	C	C	C	C	C	C	C	C	C	T	C	C	C	C	C	C	c	C	C	C	C	C	C	C	C	C	C	C	C	C	C	c	c	C	c	C	C	C	C	C	C	C	C	C	C	C	C	C
gi|82698932|ref|NC_007618.1|::760921	C	C	C	C	C	C	C	C	C	C	C	C	C	C	C	C	C	c	C	C	C	C	C	C	C	C	C	C	C	C	C	C	c	c	C	c	C	C	C	C	C	C	C	C	C	C	C	C	C
gi|82698932|ref|NC_007618.1|::764164	G	G	G	G	G	G	G	G	G	G	G	G	G	G	G	G	G	g	G	G	G	G	G	G	G	G	G	G	G	G	G	G	g	g	G	g	G	G	G	G	G	G	G	G	G	G	G	G	G
gi|82698932|ref|NC_007618.1|::764991	C	C	C	C	C	C	C	C	C	C	C	C	C	C	C	C	C	c	C	C	C	C	C	C	C	C	C	C	C	C	C	C	c	c	C	c	C	C	C	C	C	C	C	C	C	C	C	C	C
gi|82698932|ref|NC_007618.1|::765866	C	C	C	C	C	C	C	C	C	C	C	C	C	C	C	C	C	c	C	C	C	C	C	C	C	C	C	C	C	C	C	C	c	c	C	c	C	C	C	C	C	T	T	C	C	C	C	C	C
gi|82698932|ref|NC_007618.1|::769050	G	G	G	G	G	G	G	G	G	G	G	G	G	G	G	G	G	g	G	G	G	G	G	G	G	G	G	G	G	G	G	G	g	g	G	g	G	G	G	G	G	G	G	G	G	G	G	G	G
gi|82698932|ref|NC_007618.1|::771340	C	C	C	C	C	C	C	C	C	C	C	C	C	C	C	C	C	c	C	C	C	C	C	C	C	C	C	C	C	C	C	C	c	c	C	c	C	C	C	C	C	C	C	C	C	C	C	C	C
gi|82698932|ref|NC_007618.1|::771497	C	C	C	C	C	C	C	C	C	C	C	C	C	A	C	C	A	a	C	A	A	A	A	A	A	C	C	C	C	C	C	C	c	c	C	c	C	C	C	C	C	C	C	C	C	C	C	C	C
gi|82698932|ref|NC_007618.1|::774549	G	G	G	G	G	G	G	G	G	G	G	G	G	G	G	G	G	g	G	G	G	G	G	G	G	G	G	G	G	G	G	G	g	g	G	g	G	G	G	G	G	G	G	G	G	G	G	G	G
gi|82698932|ref|NC_007618.1|::777370	T	T	T	T	T	T	T	T	T	T	T	T	T	T	T	T	T	c	T	T	T	T	T	T	T	T	T	T	T	T	T	T	t	c	T	c	T	T	T	T	T	T	T	T	T	T	T	T	T
gi|82698932|ref|NC_007618.1|::777876	C	C	C	C	C	C	C	C	C	C	C	C	C	C	C	C	C	c	C	C	C	C	C	C	C	C	C	C	C	C	C	C	c	c	C	c	C	C	C	C	C	C	C	C	C	C	C	C	C
gi|82698932|ref|NC_007618.1|::782653	C	C	C	C	C	C	C	C	C	C	C	C	C	C	C	T	C	c	C	C	C	C	C	C	C	C	C	C	C	C	C	C	c	c	C	c	C	C	C	C	C	C	C	C	C	C	C	C	C
gi|82698932|ref|NC_007618.1|::789757	C	C	C	C	C	C	C	C	C	C	C	C	C	C	C	C	C	c	C	C	C	C	C	C	C	C	C	A	C	C	C	A	a	a	A	a	C	A	A	C	A	A	A	C	C	C	C	C	C
gi|82698932|ref|NC_007618.1|::795692	C	C	C	C	C	C	C	C	C	C	C	C	C	C	C	C	C	c	C	C	C	C	C	C	C	C	C	C	C	C	C	C	c	c	C	c	C	C	C	C	C	C	C	C	C	C	C	C	C
gi|82698932|ref|NC_007618.1|::796079	G	G	G	G	G	G	G	G	G	G	G	G	G	A	G	G	A	a	G	A	A	A	A	A	A	G	G	G	G	G	G	G	g	g	G	g	G	G	G	G	G	G	G	G	G	G	G	G	G
gi|82698932|ref|NC_007618.1|::799766	G	G	G	G	G	G	G	G	G	G	G	G	G	G	G	G	G	g	G	G	G	G	G	G	G	G	G	G	G	G	G	G	g	g	G	g	G	G	G	G	G	G	G	G	G	G	G	G	G
gi|82698932|ref|NC_007618.1|::800570	G	G	G	G	G	G	G	G	G	G	G	G	G	A	G	G	A	a	G	A	A	A	A	A	A	G	G	G	G	G	G	G	g	g	G	g	G	G	G	G	G	G	G	G	G	G	A	G	G
gi|82698932|ref|NC_007618.1|::801775	T	C	C	C	C	C	C	C	C	C	C	C	C	C	C	C	C	c	C	C	C	C	C	C	C	C	T	C	C	C	C	C	c	c	C	c	C	C	C	C	C	C	C	C	C	C	C	C	C
gi|82698932|ref|NC_007618.1|::804225	C	C	C	C	C	C	C	C	C	C	C	C	C	C	C	C	C	c	C	C	C	C	C	C	C	C	C	C	C	C	C	C	c	c	C	c	C	C	C	C	C	C	C	C	C	C	C	C	C
gi|82698932|ref|NC_007618.1|::807471	C	T	T	C	C	C	C	C	C	C	C	C	C	C	C	C	C	c	C	C	C	C	C	C	C	C	C	C	C	C	C	C	c	c	C	c	C	C	C	C	C	C	C	C	C	C	C	C	C
gi|82698932|ref|NC_007618.1|::809004	G	G	G	G	G	G	G	G	G	G	G	G	G	G	G	G	G	g	G	G	G	G	G	G	G	G	G	G	G	G	G	G	g	g	G	g	G	G	G	G	G	G	G	G	G	G	G	G	G
gi|82698932|ref|NC_007618.1|::810832	C	C	C	C	C	C	C	C	C	C	C	C	C	C	C	C	C	c	C	C	C	C	C	C	C	C	C	C	C	C	C	C	c	c	C	c	C	C	C	C	C	C	C	C	C	C	A	C	C
gi|82698932|ref|NC_007618.1|::812840	A	A	A	A	A	A	A	A	A	A	A	A	A	A	A	A	A	a	A	A	A	A	A	A	A	A	A	A	A	A	A	A	a	a	A	a	A	A	A	A	A	A	A	A	A	A	A	A	A
gi|82698932|ref|NC_007618.1|::813330	C	C	C	T	T	C	C	C	C	T	T	C	C	C	C	T	C	c	C	C	C	C	C	C	C	C	C	C	C	C	C	C	c	c	C	c	C	C	C	C	C	C	C	C	C	C	C	T	T
gi|82698932|ref|NC_007618.1|::814464	C	C	C	T	T	T	T	T	T	T	T	C	C	C	T	T	C	c	C	C	C	C	C	C	C	C	C	C	T	C	C	C	c	c	C	c	C	C	C	C	C	C	C	C	C	C	C	T	T
gi|82698932|ref|NC_007618.1|::817990	C	C	C	T	T	T	T	T	T	T	T	C	C	C	T	T	C	c	C	C	C	C	C	C	C	C	C	C	T	C	C	C	c	c	C	c	C	C	C	C	C	C	C	C	C	C	C	T	T
gi|82698932|ref|NC_007618.1|::824540	G	G	G	G	G	G	G	G	G	G	G	A	A	G	G	G	G	g	G	G	G	G	G	G	G	A	G	G	G	G	A	G	g	g	G	g	A	G	G	A	G	G	G	A	A	A	G	G	G
gi|82698932|ref|NC_007618.1|::827791	C	C	C	C	C	C	C	C	C	C	C	C	C	C	C	C	C	c	C	C	C	C	C	C	C	C	C	C	C	C	C	C	c	c	C	c	C	C	C	C	C	C	C	C	C	C	C	C	C
gi|82698932|ref|NC_007618.1|::830200	G	A	A	A	A	A	A	A	A	A	A	A	A	A	A	A	A	a	A	A	A	A	A	A	A	A	G	A	A	A	A	A	a	a	A	a	A	A	A	A	A	A	A	A	A	A	A	A	A
gi|82698932|ref|NC_007618.1|::830556	G	G	G	G	G	G	G	G	G	G	G	G	G	A	G	G	G	g	G	G	G	G	G	G	G	G	G	G	G	G	G	G	g	g	G	g	G	G	G	G	G	G	G	G	G	G	G	G	G
gi|82698932|ref|NC_007618.1|::830691	G	G	G	G	G	G	G	G	G	G	G	G	G	G	G	G	G	g	G	G	G	G	G	G	G	G	G	G	G	G	G	G	g	g	G	g	G	G	G	G	G	G	G	G	G	G	G	G	G
gi|82698932|ref|NC_007618.1|::831665	C	C	C	C	C	C	C	C	C	C	C	C	C	C	C	C	C	c	C	C	C	C	C	C	C	C	C	C	C	C	C	C	c	c	C	c	C	C	C	C	C	C	C	C	C	C	C	C	C
gi|82698932|ref|NC_007618.1|::841782	C	C	C	A	A	A	A	A	A	A	A	C	C	C	A	A	C	c	C	C	C	C	C	C	C	C	C	C	A	C	C	C	c	c	C	c	C	C	C	C	C	C	C	C	C	C	C	A	A
gi|82698932|ref|NC_007618.1|::841844	C	C	C	C	C	C	C	C	C	C	C	T	T	C	C	C	C	c	C	C	C	C	C	C	C	T	C	C	C	C	T	C	c	c	C	c	T	C	C	T	C	C	C	T	T	T	C	C	C
gi|82698932|ref|NC_007618.1|::844829	C	C	C	C	C	C	C	C	C	C	C	C	C	C	C	C	C	c	C	C	C	C	C	C	C	C	C	C	C	C	C	C	c	c	C	c	C	C	C	C	C	C	C	C	C	C	C	C	C
gi|82698932|ref|NC_007618.1|::850578	G	G	G	G	G	G	G	G	G	G	G	G	G	G	G	G	G	g	G	G	G	G	G	G	G	G	G	G	G	G	G	G	g	g	G	g	G	G	G	G	G	G	G	G	G	G	G	G	G
gi|82698932|ref|NC_007618.1|::854667	A	G	G	G	G	G	G	G	G	G	G	A	A	G	G	G	G	g	G	G	G	G	G	G	G	A	A	G	G	G	A	G	g	g	G	g	A	G	G	A	G	G	G	A	A	A	G	G	G
gi|82698932|ref|NC_007618.1|::855715	C	T	T	T	T	T	T	T	T	T	T	C	C	T	T	T	T	t	T	T	T	T	T	T	T	C	C	T	T	T	C	T	t	t	T	t	C	T	T	C	T	T	T	C	C	C	T	T	T
gi|82698932|ref|NC_007618.1|::855883	C	C	C	C	C	C	C	C	C	C	C	C	C	C	C	C	C	c	C	C	C	C	C	C	C	C	C	C	C	C	C	C	c	c	C	c	C	C	C	C	C	C	C	C	C	C	C	C	T
gi|82698932|ref|NC_007618.1|::856662	T	T	T	T	T	T	T	T	T	T	T	T	T	T	T	T	T	t	T	T	T	T	T	T	T	T	T	T	T	T	T	T	t	t	T	t	T	T	T	T	T	T	T	T	T	T	T	T	T
gi|82698932|ref|NC_007618.1|::858444	G	A	A	A	A	A	A	A	A	A	A	G	G	A	A	A	A	a	A	A	A	A	A	A	A	G	G	A	A	A	G	A	a	a	A	a	G	A	A	G	A	A	A	G	G	G	A	A	A
gi|82698932|ref|NC_007618.1|::858594	G	G	G	G	G	G	G	G	G	G	G	T	T	G	G	G	G	g	G	G	G	G	G	G	G	T	G	G	G	G	T	G	g	g	G	g	T	G	G	T	G	G	G	T	T	T	G	G	G
gi|82698932|ref|NC_007618.1|::860943	G	G	G	G	G	G	G	G	G	G	G	G	G	G	G	G	G	g	G	G	G	G	G	G	G	G	G	G	G	G	G	G	g	g	G	g	G	G	G	G	G	G	G	G	G	G	G	G	G
gi|82698932|ref|NC_007618.1|::861134	G	G	G	G	A	G	G	G	G	G	G	G	G	G	G	G	G	g	G	G	G	G	G	G	G	G	G	G	G	G	G	G	g	g	G	g	G	G	G	G	G	G	G	G	G	G	G	G	G
gi|82698932|ref|NC_007618.1|::861147	G	G	G	G	G	G	G	G	G	G	G	G	G	G	G	G	G	g	G	G	G	G	G	G	G	G	G	G	G	G	G	G	g	g	G	g	G	G	G	G	G	G	G	G	G	G	G	G	G
gi|82698932|ref|NC_007618.1|::869424	C	A	A	C	C	C	C	C	C	C	C	C	C	C	C	C	C	c	C	C	C	C	C	C	C	C	C	A	C	C	C	A	a	a	A	a	C	A	A	C	A	A	A	C	C	C	C	C	C
gi|82698932|ref|NC_007618.1|::870765	C	C	C	C	C	C	C	C	C	C	C	C	C	C	C	C	C	c	C	C	C	C	C	C	C	C	C	C	C	C	C	C	c	c	C	c	C	C	C	C	C	C	C	C	C	C	C	C	C
gi|82698932|ref|NC_007618.1|::872816	C	C	C	C	C	C	C	C	C	C	C	C	C	C	C	C	C	c	C	C	C	C	C	C	C	C	C	C	C	C	C	C	c	c	C	c	C	C	C	C	C	C	C	C	C	C	C	C	C
gi|82698932|ref|NC_007618.1|::879916	A	A	A	A	A	A	A	A	A	A	A	A	A	A	A	A	A	a	A	A	A	A	A	A	A	A	A	A	A	A	A	A	a	a	A	a	A	A	A	A	A	A	A	A	A	A	A	A	A
gi|82698932|ref|NC_007618.1|::881318	C	C	C	C	C	C	C	C	C	C	C	C	C	C	C	C	C	c	C	C	C	C	C	C	C	C	C	C	C	C	C	C	c	c	C	c	C	C	C	C	C	C	C	C	C	C	C	C	C
gi|82698932|ref|NC_007618.1|::882875	T	T	T	T	T	T	T	T	T	T	T	T	T	T	T	T	T	t	T	T	T	T	T	T	T	T	T	T	T	T	T	T	t	t	T	t	T	T	T	T	T	T	T	T	T	T	T	T	T
gi|82698932|ref|NC_007618.1|::884844	T	T	T	T	T	T	T	T	T	T	T	T	T	T	T	T	T	t	T	T	T	T	T	T	T	T	T	T	T	T	T	T	t	t	T	t	T	T	T	T	T	C	T	T	T	T	T	T	T
gi|82698932|ref|NC_007618.1|::885341	G	C	G	G	G	G	G	G	G	G	G	G	G	G	G	G	G	g	G	G	G	G	G	G	G	G	G	G	G	G	G	G	g	g	G	g	G	G	G	G	G	G	G	G	G	G	G	G	G
gi|82698932|ref|NC_007618.1|::886940	G	G	G	G	G	G	G	G	G	G	G	G	G	G	G	G	G	g	G	G	G	G	G	G	G	G	G	G	G	G	G	G	g	g	G	g	G	G	G	G	G	G	G	G	G	G	G	G	G
gi|82698932|ref|NC_007618.1|::886952	G	G	G	G	G	G	G	G	G	G	G	G	G	G	G	G	G	g	G	G	G	G	G	G	G	G	G	G	G	G	G	G	g	g	G	g	G	G	G	G	G	G	G	G	G	G	A	G	G
gi|82698932|ref|NC_007618.1|::890021	G	G	G	G	G	G	G	G	G	G	G	G	G	G	G	G	G	g	G	G	G	G	G	G	G	G	G	G	G	G	G	G	g	g	G	g	G	G	G	G	G	G	G	G	G	G	G	G	G
gi|82698932|ref|NC_007618.1|::891039	C	C	C	C	C	C	C	C	C	C	C	C	C	C	C	C	C	c	C	C	C	C	C	C	C	C	C	C	C	C	C	C	c	c	C	c	C	C	C	C	C	C	C	C	C	C	C	C	C
gi|82698932|ref|NC_007618.1|::891510	C	C	C	C	C	C	C	C	C	C	C	C	C	C	C	C	C	c	C	C	C	C	C	C	C	C	C	C	C	C	C	C	c	c	C	c	C	C	C	C	C	C	C	C	C	C	C	C	C
gi|82698932|ref|NC_007618.1|::893075	G	G	G	G	G	G	G	G	G	G	G	G	G	A	G	G	A	a	A	A	A	A	A	A	A	G	G	G	G	A	G	G	g	g	G	g	G	G	G	G	G	G	G	G	G	G	A	G	G
gi|82698932|ref|NC_007618.1|::898949	C	C	C	C	C	C	C	C	C	C	C	C	C	C	C	C	C	c	C	C	C	C	C	C	C	C	C	C	C	C	C	C	c	c	C	c	C	C	C	C	C	C	C	C	C	C	C	C	C
gi|82698932|ref|NC_007618.1|::898981	G	C	C	C	C	C	C	C	C	C	C	C	C	C	C	C	C	c	C	C	C	C	C	C	C	C	G	C	C	C	C	C	c	c	C	c	C	C	C	C	C	C	C	C	C	C	C	C	C
gi|82698932|ref|NC_007618.1|::900946	C	C	C	C	C	C	C	C	C	C	C	C	C	C	C	C	C	c	C	C	C	C	C	C	C	C	C	C	C	C	C	C	c	c	C	c	C	C	C	C	C	C	C	C	C	C	C	C	C
gi|82698932|ref|NC_007618.1|::903989	A	A	A	A	A	G	A	A	A	A	A	A	A	A	A	A	A	a	A	A	A	A	A	A	A	A	A	A	A	A	A	A	a	a	A	a	A	A	A	A	A	A	A	A	A	A	A	A	A
gi|82698932|ref|NC_007618.1|::916556	C	C	C	C	C	C	C	C	C	C	C	C	C	C	C	C	C	c	C	C	C	C	C	C	C	C	C	C	C	C	C	C	c	c	C	c	C	C	C	C	C	C	C	C	C	C	C	C	C
gi|82698932|ref|NC_007618.1|::918893	G	A	A	A	A	A	A	A	A	A	A	A	A	A	A	A	A	a	A	A	A	A	A	A	A	A	G	A	A	A	A	A	a	a	A	a	A	A	A	A	A	A	A	A	A	A	A	A	A
gi|82698932|ref|NC_007618.1|::920509	C	A	A	A	A	A	A	A	A	A	A	C	C	A	A	A	A	a	A	A	A	A	A	A	A	C	C	A	A	A	C	A	a	a	A	a	C	A	A	C	A	A	A	C	C	C	A	A	A
gi|82698932|ref|NC_007618.1|::920534	C	C	C	C	C	C	C	C	C	C	C	C	C	C	C	C	C	c	C	C	C	C	C	C	C	C	C	C	C	C	C	C	c	c	C	c	C	C	C	C	C	C	C	C	C	C	C	C	C
gi|82698932|ref|NC_007618.1|::920547	T	T	T	T	T	T	T	T	T	T	T	T	T	T	T	T	T	t	T	T	T	T	T	T	T	T	T	T	T	T	T	T	t	t	T	t	T	T	T	T	T	T	T	T	T	T	T	T	T
gi|82698932|ref|NC_007618.1|::920862	T	T	T	T	T	T	T	T	T	T	T	T	T	T	T	T	T	t	T	T	T	T	T	T	T	T	T	T	T	T	T	T	t	t	T	t	T	T	T	T	T	T	T	T	T	T	T	T	T
gi|82698932|ref|NC_007618.1|::921094	C	C	C	C	C	C	C	C	C	C	C	C	C	C	C	C	C	c	C	C	C	C	C	C	C	C	C	C	C	C	C	C	c	c	C	c	C	C	C	C	C	C	C	C	C	C	C	C	C
gi|82698932|ref|NC_007618.1|::921169	C	C	C	C	C	C	C	C	C	C	C	C	C	C	C	C	C	c	C	C	C	C	C	C	C	C	C	C	C	C	C	C	c	c	C	c	C	C	C	C	C	C	C	C	C	C	C	C	C
gi|82698932|ref|NC_007618.1|::921525	C	C	C	C	C	C	C	C	C	C	C	C	C	C	C	C	C	c	C	C	C	C	C	C	C	C	C	C	C	C	C	C	c	c	C	c	C	C	C	C	C	C	C	C	C	C	C	C	C
gi|82698932|ref|NC_007618.1|::922589	T	T	T	T	T	T	T	T	T	T	T	T	T	T	T	T	T	t	T	T	T	T	T	T	T	T	T	T	T	T	T	T	t	t	T	t	T	T	T	T	T	T	T	T	T	T	T	T	T
gi|82698932|ref|NC_007618.1|::922628	A	A	A	G	G	G	G	G	G	G	G	A	A	A	G	G	A	a	A	A	A	A	A	A	A	A	A	A	G	A	A	A	a	a	A	a	A	A	A	A	A	A	A	A	A	A	A	G	G
gi|82698932|ref|NC_007618.1|::926729	C	C	C	C	C	C	C	C	C	C	C	C	C	C	C	C	C	c	C	C	C	C	C	C	C	C	C	T	C	C	C	C	c	c	C	c	C	T	T	C	C	C	C	C	C	C	C	C	C
gi|82698932|ref|NC_007618.1|::929131	G	C	C	C	C	C	C	C	C	C	C	G	G	C	C	C	C	c	C	C	C	C	C	C	C	G	G	C	C	C	G	C	c	c	C	c	G	C	C	G	C	C	C	G	G	G	C	C	C
gi|82698932|ref|NC_007618.1|::936047	A	A	A	A	A	A	A	A	A	A	A	A	A	A	A	A	A	a	A	A	A	A	A	A	A	A	A	A	A	A	A	A	a	a	A	a	A	A	A	A	A	A	A	A	A	A	A	A	A
gi|82698932|ref|NC_007618.1|::936050	A	A	A	A	A	A	A	A	A	A	A	A	A	A	A	A	A	a	A	A	A	A	A	A	A	A	A	A	A	A	A	A	a	a	A	a	A	A	A	A	A	A	A	A	A	A	A	A	A
gi|82698932|ref|NC_007618.1|::936306	C	C	C	C	C	C	C	C	C	C	C	C	C	C	C	C	C	c	C	C	C	C	C	C	C	C	C	C	C	C	C	C	c	c	C	c	C	C	C	C	C	C	C	C	C	C	C	C	C
gi|82698932|ref|NC_007618.1|::936595	C	C	C	C	C	C	C	C	C	C	C	C	C	C	C	C	C	c	C	C	C	C	C	C	C	C	C	C	C	C	C	C	c	c	C	c	C	C	C	C	C	C	C	C	C	C	C	C	C
gi|82698932|ref|NC_007618.1|::938750	C	C	C	C	C	C	C	C	C	C	C	C	C	C	C	C	C	c	C	C	C	C	C	C	C	C	C	C	C	C	C	C	c	c	C	c	C	C	C	C	C	C	C	C	C	C	C	C	C
gi|82698932|ref|NC_007618.1|::939473	G	G	G	G	G	G	G	G	G	G	G	A	A	G	G	G	G	g	G	G	G	G	G	G	G	A	G	G	G	G	A	G	g	g	G	g	A	G	G	A	G	G	G	A	A	A	G	G	G
gi|82698932|ref|NC_007618.1|::941445	G	G	G	G	G	G	G	G	G	G	G	G	G	G	G	G	G	g	G	G	G	G	G	G	G	G	G	G	G	G	G	G	g	g	G	g	G	G	G	G	G	G	G	G	G	G	G	G	G
gi|82698932|ref|NC_007618.1|::944143	G	G	G	G	G	G	G	G	G	G	G	T	T	G	G	G	G	g	G	G	G	G	G	G	G	T	G	G	G	G	T	G	g	g	G	g	T	G	G	T	G	G	G	T	T	T	G	G	G
gi|82698932|ref|NC_007618.1|::947713	C	C	C	C	C	C	C	C	C	C	C	C	C	C	C	C	C	c	C	C	C	C	C	C	C	C	C	C	C	C	C	C	c	c	C	c	C	C	C	C	C	C	C	C	C	C	C	C	C
gi|82698932|ref|NC_007618.1|::948960	A	A	A	A	A	A	A	A	A	A	A	A	A	A	A	A	A	a	A	A	A	A	A	A	A	A	A	A	A	A	A	A	a	t	A	a	A	A	A	A	A	A	A	A	A	A	A	A	A
gi|82698932|ref|NC_007618.1|::949378	A	A	A	A	A	A	A	A	A	A	A	A	A	A	A	A	A	a	A	A	A	A	A	A	A	A	A	A	A	A	A	A	a	a	A	a	A	A	A	A	A	A	A	A	A	A	A	A	A
gi|82698932|ref|NC_007618.1|::951663	C	C	C	C	C	C	C	C	C	C	C	C	C	C	C	C	C	c	C	C	C	C	C	C	C	C	C	C	C	C	C	C	c	c	C	c	C	C	C	C	C	C	C	C	C	C	C	C	C
gi|82698932|ref|NC_007618.1|::957167	G	G	G	G	G	G	G	G	G	G	G	G	G	G	G	G	G	g	G	G	G	G	G	G	G	G	G	G	G	G	G	G	g	g	G	g	G	G	G	G	G	G	G	G	G	G	G	G	G
gi|82698932|ref|NC_007618.1|::957525	C	C	C	C	C	C	C	C	C	C	C	C	C	C	C	C	C	c	C	C	C	C	C	C	C	C	C	C	C	C	C	C	c	c	C	c	C	C	C	C	C	C	C	C	C	C	C	C	C
gi|82698932|ref|NC_007618.1|::958349	C	C	C	C	C	C	C	C	C	C	C	C	C	C	C	C	C	c	C	C	C	C	C	C	C	C	C	C	C	C	C	C	c	c	C	c	C	C	C	C	C	C	C	C	C	C	C	C	C
gi|82698932|ref|NC_007618.1|::959733	C	C	C	C	C	C	C	C	C	C	C	C	C	C	C	C	C	c	C	C	C	C	C	C	C	C	C	C	C	C	C	C	c	c	C	c	C	C	C	C	C	C	C	C	C	C	C	C	C
gi|82698932|ref|NC_007618.1|::964313	C	C	C	C	C	C	C	C	C	C	C	C	C	C	C	C	C	c	C	C	C	C	C	C	C	C	C	C	C	C	C	C	c	c	C	c	C	C	C	C	C	C	C	C	C	C	C	C	C
gi|82698932|ref|NC_007618.1|::964316	T	T	T	T	T	T	T	T	T	T	T	C	C	T	T	T	T	t	T	T	T	T	T	T	T	C	T	T	T	T	C	T	t	t	T	t	C	T	T	C	C	T	T	C	C	C	T	T	T
gi|82698932|ref|NC_007618.1|::970039	A	A	A	A	A	A	A	A	A	A	A	A	A	A	A	A	A	a	A	A	A	A	A	A	A	A	A	A	A	A	A	A	a	a	A	a	A	A	A	A	A	A	A	A	A	A	A	A	A
gi|82698932|ref|NC_007618.1|::970315	G	G	G	T	T	T	T	T	T	T	T	G	G	G	T	T	G	g	G	G	G	G	G	G	G	G	G	G	T	G	G	G	g	g	G	g	G	G	G	G	G	G	G	G	G	G	G	T	T
gi|82698932|ref|NC_007618.1|::971931	G	T	T	G	G	G	G	G	G	G	G	G	G	G	G	G	G	g	G	G	G	G	G	G	G	G	G	G	G	G	G	G	g	g	G	g	G	G	G	G	G	G	G	G	G	G	G	G	G
gi|82698932|ref|NC_007618.1|::974614	A	A	A	C	C	C	C	C	C	C	C	A	A	A	C	C	A	a	A	A	A	A	A	A	A	A	A	A	C	A	A	A	a	a	A	a	A	A	A	A	A	A	A	A	A	A	A	C	C
gi|82698932|ref|NC_007618.1|::977057	G	G	G	G	G	G	G	G	G	G	G	G	G	G	G	G	G	g	G	G	G	G	G	G	G	G	G	G	G	G	G	G	g	g	G	g	G	G	G	G	G	G	G	G	G	G	T	G	G
gi|82698932|ref|NC_007618.1|::978152	A	A	A	A	A	A	A	A	A	A	A	A	A	A	A	A	A	a	A	A	A	A	A	A	A	A	A	A	A	A	A	A	a	a	A	a	A	A	A	A	A	A	A	A	A	A	A	A	A
gi|82698932|ref|NC_007618.1|::979174	C	C	C	C	C	C	C	C	C	C	C	C	C	C	C	C	C	c	C	C	C	C	C	C	C	C	C	C	C	C	C	C	c	c	C	c	C	C	C	C	C	C	C	C	C	C	C	C	C
gi|82698932|ref|NC_007618.1|::983040	G	G	G	G	G	G	G	G	G	G	G	G	G	G	G	G	G	g	G	G	G	G	G	G	G	G	G	T	G	G	G	T	t	t	T	t	G	T	T	G	G	T	T	G	G	G	G	G	G
gi|82698932|ref|NC_007618.1|::983107	C	C	C	C	C	C	C	C	C	C	C	A	A	C	C	C	C	c	C	C	C	C	C	C	C	A	C	C	C	C	A	C	c	c	C	c	A	C	C	A	C	C	C	A	A	A	C	C	C
gi|82698932|ref|NC_007618.1|::983733	G	G	G	G	G	G	G	G	G	G	G	G	G	G	G	G	G	g	G	G	G	G	G	G	G	G	G	G	G	G	G	G	g	g	G	c	G	G	G	G	G	G	G	G	G	G	G	G	G
gi|82698932|ref|NC_007618.1|::985597	G	G	G	G	G	G	G	G	G	G	G	G	G	G	G	G	G	g	A	G	G	G	G	G	G	G	G	G	G	A	G	G	g	g	G	g	G	G	G	G	G	G	G	G	G	G	G	G	G
gi|82698932|ref|NC_007618.1|::988056	T	G	G	T	T	T	T	T	T	T	T	T	T	G	T	T	G	g	G	G	G	G	G	G	G	T	T	G	T	G	T	G	g	g	G	g	T	G	G	T	G	G	G	T	T	T	G	T	T
gi|82698932|ref|NC_007618.1|::991412	G	G	G	G	G	G	G	G	G	G	G	G	G	G	G	G	G	g	A	G	G	G	G	G	G	G	G	G	G	A	G	G	g	g	G	g	G	G	G	G	G	G	G	G	G	G	G	G	G
gi|82698932|ref|NC_007618.1|::991496	C	C	C	C	C	C	C	C	C	C	C	C	C	C	C	C	C	c	C	C	C	C	C	C	C	C	C	C	C	C	C	C	c	c	C	c	C	C	C	C	C	C	C	C	C	C	C	C	C
gi|82698932|ref|NC_007618.1|::991819	T	T	T	T	T	T	T	T	T	T	T	T	T	T	T	T	T	t	T	T	T	T	T	T	T	T	T	T	T	T	T	T	t	t	T	t	T	T	T	T	T	T	T	T	T	T	T	T	T
gi|82698932|ref|NC_007618.1|::992251	G	G	G	G	G	G	G	G	G	G	G	G	G	G	G	G	G	g	G	G	G	G	G	G	G	G	G	G	G	G	G	G	g	g	G	g	G	G	G	G	G	G	G	G	G	G	G	G	G
gi|82698932|ref|NC_007618.1|::992507	G	G	G	G	G	G	G	G	G	G	G	G	G	G	G	G	G	g	G	G	G	G	G	G	G	G	G	G	G	G	G	G	g	g	G	g	G	G	G	G	G	G	G	G	G	G	G	G	G
gi|82698932|ref|NC_007618.1|::992657	G	G	G	G	G	G	G	G	G	G	G	G	G	G	G	G	G	g	G	G	G	G	G	G	G	G	G	G	G	G	G	G	g	g	G	g	G	G	G	G	G	G	G	G	G	G	G	G	G
gi|82698932|ref|NC_007618.1|::996819	G	G	G	G	G	G	G	G	G	G	G	G	G	G	G	G	G	g	G	G	G	G	G	G	G	G	G	G	G	G	G	G	g	g	G	g	G	G	G	G	G	G	G	G	G	G	G	G	G
gi|82698932|ref|NC_007618.1|::998853	G	G	G	G	G	G	G	G	G	G	G	G	G	G	G	G	G	g	G	G	G	G	G	G	G	G	G	G	G	G	G	G	g	g	G	g	G	G	G	G	G	G	G	G	G	G	G	G	G
gi|82698932|ref|NC_007618.1|::999252	G	G	G	G	G	G	G	G	G	G	G	G	G	G	G	G	G	g	G	G	G	G	G	G	G	G	G	G	G	G	G	G	g	g	G	g	G	G	G	G	G	G	G	G	G	G	G	G	G
gi|82698932|ref|NC_007618.1|::999533	C	C	C	C	C	C	C	C	C	C	C	C	C	C	C	C	C	c	C	C	C	C	C	C	C	C	C	C	C	C	C	C	c	c	C	c	C	C	C	C	C	C	C	C	C	C	C	C	C
gi|82698932|ref|NC_007618.1|::1000768	G	G	G	A	A	A	A	A	A	A	A	G	G	G	A	A	G	g	G	G	G	G	G	G	G	G	G	G	A	G	G	G	g	g	G	g	G	G	G	G	G	G	G	G	G	G	G	A	A
gi|82698932|ref|NC_007618.1|::1004560	G	G	G	G	G	G	G	G	G	G	G	G	G	G	G	G	G	g	G	G	G	G	G	G	G	G	G	G	G	G	G	G	g	g	G	g	G	G	G	G	G	G	G	G	G	G	G	G	G
gi|82698932|ref|NC_007618.1|::1004795	G	G	G	G	G	G	G	G	G	G	G	G	G	G	G	G	G	g	G	G	G	G	G	G	G	G	G	G	G	G	G	G	g	g	G	g	G	G	G	G	G	G	G	G	G	G	G	G	G
gi|82698932|ref|NC_007618.1|::1005174	A	A	A	A	A	A	A	A	A	A	A	A	A	A	A	A	A	a	A	A	A	A	A	A	A	A	A	A	A	A	A	A	a	a	A	a	A	A	A	A	A	A	A	A	A	A	A	A	A
gi|82698932|ref|NC_007618.1|::1006090	C	C	C	C	C	C	C	C	C	C	C	C	C	C	C	C	C	c	C	C	C	C	C	C	C	C	C	C	C	C	C	C	c	c	C	c	C	C	C	C	C	C	C	C	C	C	C	C	C
gi|82698932|ref|NC_007618.1|::1007397	G	G	G	G	G	G	G	G	G	G	G	G	G	A	G	G	A	a	A	A	A	A	A	A	A	G	G	G	G	A	G	G	g	g	G	g	G	G	G	G	G	G	G	G	G	G	A	G	G
gi|82698932|ref|NC_007618.1|::1011495	G	G	G	G	G	C	G	G	G	G	G	G	G	G	G	G	G	g	G	G	G	G	G	G	G	G	G	G	G	G	G	G	g	g	G	g	G	G	G	G	G	G	G	G	G	G	G	G	G
gi|82698932|ref|NC_007618.1|::1011519	C	C	C	C	C	C	C	C	C	C	C	C	C	C	C	C	C	c	C	C	C	C	C	C	C	C	C	C	C	C	C	C	c	c	C	c	C	C	C	C	C	C	C	C	C	C	C	C	C
gi|82698932|ref|NC_007618.1|::1012144	G	G	G	G	G	G	G	G	G	G	G	G	G	G	G	G	G	g	G	G	G	G	G	G	G	G	G	G	G	G	G	G	g	g	G	g	G	G	G	G	G	G	G	G	G	G	G	G	G
gi|82698932|ref|NC_007618.1|::1017217	C	C	C	C	C	C	C	C	C	C	C	C	C	C	C	C	C	c	C	C	C	C	C	C	C	C	C	C	C	C	C	C	c	c	C	c	C	C	C	C	C	C	C	C	C	C	C	C	C
gi|82698932|ref|NC_007618.1|::1018227	G	T	T	T	T	T	T	T	T	T	T	T	T	T	T	T	T	t	T	T	T	T	T	T	T	T	G	T	T	T	T	T	t	t	T	t	T	T	T	T	T	T	T	T	T	T	T	T	T
gi|82698932|ref|NC_007618.1|::1020506	G	G	G	G	G	G	G	G	G	G	G	G	G	G	G	G	G	g	G	G	G	G	G	G	G	G	G	G	G	G	G	G	g	g	G	g	G	G	G	G	G	G	G	G	G	G	G	G	G
gi|82698932|ref|NC_007618.1|::1020686	G	G	G	G	G	G	G	G	G	G	G	A	A	G	G	G	G	g	G	G	G	G	G	G	G	A	G	G	G	G	A	G	g	g	G	g	A	G	G	A	G	G	G	A	A	A	G	G	G
gi|82698932|ref|NC_007618.1|::1024243	G	G	G	G	G	G	G	G	G	G	G	G	G	G	G	G	G	g	G	G	G	G	G	G	G	G	G	G	G	G	G	G	g	g	G	g	G	G	G	G	G	G	G	G	G	G	G	G	G
gi|82698932|ref|NC_007618.1|::1032589	G	G	G	A	A	A	A	A	A	A	A	G	G	G	A	A	G	g	G	G	G	G	G	G	G	G	G	G	A	G	G	G	g	g	G	g	G	G	G	G	G	G	G	G	G	G	G	A	A
gi|82698932|ref|NC_007618.1|::1034903	T	T	T	T	T	T	T	T	T	T	T	T	T	T	T	T	T	t	T	T	T	T	T	T	T	T	T	T	T	T	T	T	t	t	T	t	T	T	T	T	T	T	T	T	T	T	T	T	T
gi|82698932|ref|NC_007618.1|::1035878	A	A	A	A	A	A	A	A	A	A	A	G	G	A	A	A	A	a	A	A	A	A	A	A	A	G	A	A	A	A	G	A	a	a	A	a	G	A	A	G	A	A	A	G	G	G	A	A	A
gi|82698932|ref|NC_007618.1|::1040434	C	C	C	C	C	C	C	C	C	C	C	C	C	C	C	C	C	c	C	C	C	C	C	C	C	C	C	C	C	C	C	C	c	c	C	c	C	C	C	C	C	C	C	C	C	C	C	C	C
gi|82698932|ref|NC_007618.1|::1043952	G	G	G	G	G	G	G	G	G	G	G	G	G	G	G	G	G	g	G	G	G	G	G	G	G	G	G	G	G	G	G	G	g	g	G	g	G	G	G	G	G	G	G	G	G	G	G	G	G
gi|82698932|ref|NC_007618.1|::1045722	T	T	T	T	T	T	T	T	T	T	T	T	T	T	T	T	T	t	T	T	T	T	T	T	T	T	T	T	T	T	T	T	t	t	T	t	T	T	T	T	T	T	T	T	T	T	T	T	T
gi|82698932|ref|NC_007618.1|::1047568	G	G	G	G	G	G	G	G	G	G	G	G	G	G	G	G	G	g	G	G	G	G	G	G	G	G	G	G	G	G	G	G	g	g	G	g	G	G	G	G	G	G	G	G	G	G	G	G	G
gi|82698932|ref|NC_007618.1|::1049672	G	G	G	G	G	G	G	G	G	G	G	G	G	G	G	G	G	g	G	G	G	G	G	G	G	G	G	G	G	G	G	G	g	g	G	g	G	G	G	G	G	G	G	G	G	G	G	G	G
gi|82698932|ref|NC_007618.1|::1051906	G	G	G	G	G	G	G	G	G	G	G	G	G	G	G	G	G	g	G	G	G	G	G	G	G	G	G	G	G	G	G	G	g	g	G	g	G	G	G	G	G	G	G	G	G	G	G	G	G
gi|82698932|ref|NC_007618.1|::1055801	G	G	G	G	G	G	G	G	G	G	G	G	G	G	G	G	G	g	G	G	G	G	G	G	G	G	G	G	G	G	G	G	g	g	G	g	G	G	G	G	G	G	G	G	G	G	G	G	G
gi|82698932|ref|NC_007618.1|::1056773	G	G	G	G	G	G	G	G	G	G	G	G	G	G	G	G	G	g	G	G	G	G	G	G	G	G	G	G	G	G	G	G	g	g	G	g	G	G	G	G	G	G	G	G	G	G	G	G	G
gi|82698932|ref|NC_007618.1|::1074038	C	C	C	C	C	C	C	C	C	C	C	C	C	C	C	C	C	c	C	C	C	C	C	C	C	C	C	C	C	C	C	C	c	c	C	c	C	C	C	C	C	C	C	C	C	C	C	C	C
gi|82698932|ref|NC_007618.1|::1074826	G	G	G	G	G	G	G	G	G	G	G	G	G	G	G	G	G	g	G	G	G	G	G	G	G	G	G	G	G	G	G	G	g	g	G	g	G	G	G	G	G	G	G	G	G	G	G	G	G
gi|82698932|ref|NC_007618.1|::1075225	G	G	G	G	G	G	G	G	G	G	G	A	A	G	G	G	G	g	G	G	G	G	G	G	G	A	G	G	G	G	A	G	g	g	G	g	A	G	G	A	G	G	G	A	A	A	G	G	G
gi|82698932|ref|NC_007618.1|::1075389	G	G	G	G	G	G	G	G	G	G	G	G	G	G	G	G	G	g	G	G	G	G	G	G	G	G	G	G	G	G	G	G	g	g	G	g	G	G	G	G	G	G	G	G	G	G	G	G	G
gi|82698932|ref|NC_007618.1|::1075745	C	C	C	C	C	C	C	C	C	C	C	T	T	C	C	C	C	c	C	C	C	C	C	C	C	T	C	C	C	C	T	C	c	c	C	c	T	C	C	T	C	C	C	T	T	T	C	C	C
gi|82698932|ref|NC_007618.1|::1076361	C	C	C	C	C	C	C	C	C	C	C	C	C	C	C	C	C	c	C	C	C	C	C	C	C	C	C	C	C	C	C	C	c	c	C	c	C	C	C	C	C	C	C	C	C	C	C	C	C
gi|82698932|ref|NC_007618.1|::1077294	G	G	G	G	G	G	G	G	G	G	G	G	G	G	G	G	G	g	G	G	G	G	G	G	G	G	G	G	G	G	G	G	g	g	G	g	G	G	G	G	G	G	G	G	G	G	G	G	G
gi|82698932|ref|NC_007618.1|::1078774	G	G	G	G	G	G	G	G	G	G	G	G	G	G	G	G	G	g	G	G	G	G	G	G	G	G	G	G	G	G	G	G	g	g	G	g	G	G	G	G	G	G	G	G	G	G	G	G	G
gi|82698932|ref|NC_007618.1|::1090026	C	C	C	C	C	C	C	C	C	C	C	C	C	C	C	C	C	c	C	C	C	C	C	C	C	C	C	C	C	C	C	C	c	c	C	c	C	C	C	C	C	C	C	C	C	C	C	C	C
gi|82698932|ref|NC_007618.1|::1093168	C	C	C	C	C	C	C	C	C	C	C	C	C	C	C	C	C	c	C	C	C	C	C	C	C	C	C	C	C	C	C	C	c	c	C	c	C	C	C	C	C	C	C	C	C	C	C	C	C
gi|82698932|ref|NC_007618.1|::1097039	C	C	C	C	C	C	C	C	C	C	C	C	C	C	C	C	C	c	C	C	C	C	C	C	C	C	C	C	C	C	C	C	c	c	C	c	C	C	C	C	C	C	C	C	C	C	C	C	C
gi|82698932|ref|NC_007618.1|::1099614	G	G	G	G	G	G	G	G	G	G	G	G	G	G	G	G	G	g	G	G	G	G	G	G	G	G	G	G	G	G	G	G	g	g	G	g	G	G	G	G	G	G	G	G	G	G	G	G	G
gi|82698932|ref|NC_007618.1|::1101881	G	T	G	G	G	G	G	G	G	G	G	G	G	G	G	G	G	g	G	G	G	G	G	G	G	G	G	G	G	G	G	G	g	g	G	g	G	G	G	G	G	G	G	G	G	G	G	G	G
gi|82698932|ref|NC_007618.1|::1102245	A	A	A	A	A	A	A	A	A	A	A	A	A	A	A	A	A	a	A	A	A	A	A	A	A	A	A	A	A	A	A	A	a	a	A	a	A	A	A	A	A	A	A	A	A	A	A	A	A
gi|82698932|ref|NC_007618.1|::1102944	G	G	G	G	G	G	G	G	G	G	G	G	G	A	G	G	A	a	G	A	A	A	A	A	A	G	G	G	G	G	G	G	g	g	G	g	G	G	G	G	G	G	G	G	G	G	G	G	G
gi|82698932|ref|NC_007618.1|::1103662	T	T	T	T	T	T	T	T	T	T	T	T	T	T	T	T	T	t	T	T	T	T	T	T	T	T	T	T	T	T	T	T	t	t	T	t	T	T	T	T	T	T	T	T	T	T	T	T	T
gi|82698932|ref|NC_007618.1|::1110041	G	G	G	G	G	G	G	G	G	G	G	G	G	G	G	G	G	g	G	G	G	G	G	G	G	G	G	G	G	G	G	G	g	g	G	g	G	G	G	G	G	G	G	G	G	G	G	G	G
gi|82698932|ref|NC_007618.1|::1113716	G	T	T	G	G	G	G	G	G	G	G	G	G	G	G	G	G	g	G	G	G	G	G	G	G	G	G	T	G	G	G	T	t	t	T	t	G	T	T	G	T	T	T	G	G	G	G	G	G
gi|82698932|ref|NC_007618.1|::1115644	G	G	G	G	G	G	G	G	G	G	G	G	G	G	G	G	G	g	G	G	G	G	G	G	G	G	G	G	G	G	G	G	g	g	G	g	G	G	G	G	G	G	G	G	G	G	G	G	G
gi|82698932|ref|NC_007618.1|::1121352	C	C	C	C	C	C	C	C	C	C	C	C	C	C	C	C	C	c	C	C	C	C	C	C	C	C	C	T	C	C	C	T	t	t	T	t	C	T	T	C	C	C	C	C	C	C	C	C	C
gi|82698932|ref|NC_007618.1|::1122351	G	G	G	G	G	G	G	G	G	G	G	G	G	G	G	G	G	g	G	G	G	G	G	G	G	G	G	G	G	G	G	G	g	g	G	g	G	G	G	G	G	G	G	G	G	G	G	G	G
gi|82698932|ref|NC_007618.1|::1125090	G	G	G	G	G	G	G	G	G	G	G	G	G	G	G	G	G	g	G	G	G	G	G	G	G	G	G	G	G	G	G	G	g	g	G	g	G	G	G	G	G	G	G	G	G	G	G	G	G
gi|82698932|ref|NC_007618.1|::1125199	C	C	C	C	C	C	C	C	C	C	C	C	C	C	C	C	C	c	C	C	C	C	C	C	C	C	C	C	C	C	C	C	c	c	C	c	C	C	C	C	C	C	C	C	C	C	C	C	C
gi|82698932|ref|NC_007618.1|::1131465	G	G	G	G	G	G	G	G	G	G	G	T	T	G	G	G	G	g	G	G	G	G	G	G	G	T	G	G	G	G	T	G	g	g	G	g	T	G	G	T	G	G	G	T	T	T	G	G	G
gi|82698932|ref|NC_007618.1|::1134193	T	T	T	T	T	T	T	T	T	T	T	T	T	T	T	T	T	t	T	T	T	T	T	T	T	T	T	T	T	T	T	T	t	t	T	t	T	T	T	T	T	T	T	T	T	T	T	T	T
gi|82698932|ref|NC_007618.1|::1135755	C	C	C	A	A	A	A	A	A	A	A	C	C	C	A	A	C	c	C	C	C	C	C	C	C	C	C	C	A	C	C	C	c	c	C	c	C	C	C	C	C	C	C	C	C	C	C	A	A
gi|82698932|ref|NC_007618.1|::1135787	C	C	T	C	C	C	C	C	C	C	C	C	C	C	C	C	C	c	C	C	C	C	C	C	C	C	C	C	C	C	C	C	c	c	C	c	C	C	C	C	C	C	C	C	C	C	C	C	C
gi|82698932|ref|NC_007618.1|::1136187	T	T	T	T	T	T	T	T	T	T	T	T	T	T	T	T	T	t	T	T	T	T	T	T	T	T	T	T	T	T	T	T	t	t	T	t	T	T	T	T	T	T	T	T	T	T	A	T	T
gi|82698932|ref|NC_007618.1|::1136743	G	G	G	G	G	G	G	G	G	G	G	T	T	G	G	G	G	g	G	G	G	G	G	G	G	T	G	G	G	G	T	G	g	g	G	g	T	G	G	T	G	G	G	T	T	T	G	G	G
gi|82698932|ref|NC_007618.1|::1140508	G	G	A	G	G	G	G	G	G	G	G	G	G	G	G	G	G	g	G	G	G	G	G	G	G	G	G	G	G	G	G	G	g	g	G	g	G	G	G	G	G	G	G	G	G	G	G	G	G
gi|82698932|ref|NC_007618.1|::1144198	G	G	G	G	G	G	G	G	G	G	G	G	G	G	G	G	G	g	G	G	G	G	G	G	G	G	G	G	G	G	G	G	g	g	G	g	G	G	G	G	G	G	G	G	G	G	G	G	G
gi|82698932|ref|NC_007618.1|::1157110	C	T	C	C	C	C	C	C	C	C	C	C	C	C	C	C	C	c	C	C	C	C	C	C	C	C	C	C	C	C	C	C	c	c	C	c	C	C	C	C	C	C	C	C	C	C	C	C	C
gi|82698932|ref|NC_007618.1|::1157735	G	G	G	G	G	G	G	G	G	G	G	G	G	G	G	G	G	g	G	G	G	G	G	G	G	G	T	G	G	G	G	G	g	g	G	g	G	G	G	G	G	G	G	G	G	G	G	G	G
gi|82698932|ref|NC_007618.1|::1165057	A	A	A	A	A	A	A	A	A	A	A	A	A	A	A	A	A	a	A	A	A	A	A	A	A	A	A	A	A	A	A	A	a	a	A	a	A	A	A	A	A	A	A	A	A	A	A	A	A
gi|82698932|ref|NC_007618.1|::1166735	G	G	G	G	G	G	G	G	G	G	G	A	A	G	G	G	G	g	G	G	G	G	G	G	G	A	G	G	G	G	A	G	g	g	G	g	A	G	G	A	G	G	G	A	A	A	G	G	G
gi|82698932|ref|NC_007618.1|::1166905	G	G	G	G	G	G	G	G	G	G	G	C	C	G	G	G	G	g	G	G	G	G	G	G	G	C	G	G	G	G	C	G	g	g	G	g	C	G	G	C	G	G	G	C	C	C	G	G	G
gi|82698932|ref|NC_007618.1|::1168509	A	A	A	A	A	A	A	A	A	A	A	A	A	A	A	A	A	a	A	A	A	A	A	A	A	A	A	A	A	A	A	A	a	a	A	a	A	A	A	A	A	A	A	A	A	A	A	A	A
gi|82698932|ref|NC_007618.1|::1168603	A	A	A	A	A	A	A	A	A	A	A	A	A	A	A	A	A	a	A	A	A	A	A	A	A	A	A	A	A	A	A	A	a	a	A	a	A	A	A	A	A	A	A	A	A	A	A	A	A
gi|82698932|ref|NC_007618.1|::1170154	A	A	A	A	A	A	A	A	A	A	A	A	A	A	A	A	A	a	G	A	A	A	A	A	A	A	A	A	A	G	A	A	a	a	A	a	A	A	A	A	A	A	A	A	A	A	A	A	A
gi|82698932|ref|NC_007618.1|::1171201	T	T	T	T	T	T	T	T	T	T	T	T	T	T	T	T	T	t	T	T	T	T	T	T	T	T	T	T	T	T	T	T	t	t	T	t	T	T	T	T	T	T	T	T	T	T	T	T	T
gi|82698932|ref|NC_007618.1|::1172162	T	T	T	T	G	T	T	T	T	T	G	T	T	T	T	T	T	t	T	T	T	T	T	T	T	T	T	T	T	T	T	T	t	t	T	t	T	T	T	T	T	T	T	T	T	T	T	G	T
gi|82698932|ref|NC_007618.1|::1172448	T	A	A	A	A	A	A	A	A	A	A	T	T	A	A	A	A	a	A	A	A	A	A	A	A	T	T	A	A	A	T	A	a	a	A	a	T	A	A	T	A	A	A	T	T	T	A	A	A
gi|82698932|ref|NC_007618.1|::1174729	T	C	C	C	C	C	C	C	C	C	C	C	C	C	C	C	C	c	C	C	C	C	C	C	C	C	T	C	C	C	C	C	c	c	C	c	C	C	C	C	C	C	C	C	C	C	C	C	C
gi|82698932|ref|NC_007618.1|::1175166	A	A	A	A	A	A	A	A	A	A	A	A	A	A	A	A	A	a	A	A	A	A	A	A	A	A	A	A	A	A	A	A	a	a	A	a	A	A	A	A	A	A	A	A	A	A	A	A	A
gi|82698932|ref|NC_007618.1|::1177207	C	C	C	C	C	C	C	C	C	C	C	C	C	C	C	C	C	c	C	C	C	C	C	C	C	C	C	C	C	C	C	C	c	c	C	c	C	C	C	C	C	C	C	C	C	C	C	C	C
gi|82698932|ref|NC_007618.1|::1182489	C	C	C	C	C	C	C	C	C	C	C	C	C	T	C	C	T	t	C	T	T	T	T	T	T	C	C	C	C	C	C	C	c	c	C	c	C	C	C	C	C	C	C	C	C	C	C	C	C
gi|82698932|ref|NC_007618.1|::1185241	A	G	G	G	G	G	G	G	G	G	G	G	G	G	G	G	G	g	G	G	G	G	G	G	G	G	G	G	G	G	G	G	g	g	G	g	G	G	G	G	G	G	G	G	G	G	G	G	G
gi|82698932|ref|NC_007618.1|::1187878	C	A	A	C	C	C	C	C	C	C	C	C	C	C	C	C	C	c	C	C	C	C	C	C	C	C	C	A	C	C	C	A	a	a	A	a	C	A	A	C	A	A	A	C	C	C	C	C	C
gi|82698932|ref|NC_007618.1|::1191465	C	C	C	C	C	C	C	C	C	C	C	C	C	C	C	C	C	c	C	C	C	C	C	C	C	C	C	C	C	C	C	C	c	c	C	c	C	C	C	C	C	C	C	C	C	C	C	C	C
gi|82698932|ref|NC_007618.1|::1193929	C	C	C	C	C	C	C	C	C	C	C	C	C	C	C	C	C	c	C	C	C	C	C	C	C	C	C	C	C	C	C	C	c	c	C	c	C	C	C	C	C	C	C	C	C	C	C	C	C
gi|82698932|ref|NC_007618.1|::1194016	G	G	G	G	G	G	G	G	G	G	G	G	G	G	G	G	G	g	G	G	G	G	G	G	G	G	G	G	G	G	G	G	g	g	G	g	G	G	G	G	G	G	G	G	G	G	G	G	G
gi|82698932|ref|NC_007618.1|::1202341	C	C	C	C	C	C	C	C	C	C	C	C	C	C	C	C	C	c	C	C	C	C	C	C	C	C	C	C	C	C	C	C	c	c	C	c	C	C	C	C	C	C	C	C	C	C	C	C	C
gi|82698932|ref|NC_007618.1|::1209584	A	G	G	G	G	G	G	G	G	G	G	G	G	G	G	G	G	g	G	G	G	G	G	G	G	G	G	G	G	G	G	G	g	g	G	g	G	G	G	G	G	G	G	G	G	G	G	G	G
gi|82698932|ref|NC_007618.1|::1209587	A	G	G	G	G	G	G	G	G	G	G	G	G	G	G	G	G	g	G	G	G	G	G	G	G	G	G	G	G	G	G	G	g	g	G	g	G	G	G	G	G	G	G	G	G	G	G	G	G
gi|82698932|ref|NC_007618.1|::1209651	A	A	A	A	A	A	A	A	A	A	A	A	A	A	A	A	A	a	A	A	A	A	A	A	A	A	A	A	A	A	A	A	a	a	A	a	A	A	A	A	A	A	A	A	A	A	A	A	A
gi|82698932|ref|NC_007618.1|::1209965	C	C	C	C	C	C	C	C	C	C	C	C	C	C	C	C	C	c	C	C	C	C	C	C	C	C	C	C	C	C	C	C	c	c	C	c	C	C	C	C	C	C	C	C	C	C	C	C	C
gi|82698932|ref|NC_007618.1|::1217802	T	G	G	G	G	G	G	G	G	G	G	G	G	G	G	G	G	g	G	G	G	G	G	G	G	G	T	G	G	G	G	G	g	g	G	g	G	G	G	G	G	G	G	G	G	G	G	G	G
gi|82698932|ref|NC_007618.1|::1218492	G	G	G	G	G	G	G	G	G	G	G	G	G	G	G	G	G	g	G	G	G	G	G	G	G	G	G	G	G	G	G	G	g	g	G	g	G	G	G	G	G	G	G	G	G	G	G	G	G
gi|82698932|ref|NC_007618.1|::1222374	T	T	T	T	T	T	T	T	T	T	T	T	T	T	T	T	T	t	T	T	T	T	T	T	T	T	T	T	T	T	T	T	t	t	T	t	T	T	T	T	T	T	T	T	T	T	C	T	T
gi|82698932|ref|NC_007618.1|::1222387	C	C	C	C	C	C	C	C	C	C	C	C	C	C	C	C	C	c	C	C	C	C	C	C	C	C	C	C	C	C	C	C	c	c	C	c	C	C	C	C	C	C	C	C	C	C	C	C	C
gi|82698932|ref|NC_007618.1|::1224710	G	G	G	G	G	G	G	G	G	G	G	A	A	G	G	G	G	g	G	G	G	G	G	G	G	A	G	G	G	G	A	G	g	g	G	g	A	G	G	A	G	G	G	A	A	A	G	G	G
gi|82698932|ref|NC_007618.1|::1225078	G	G	G	G	G	G	G	G	G	G	G	G	G	G	G	G	G	g	G	G	G	G	G	G	G	G	G	G	G	G	G	G	g	g	G	g	G	G	G	G	G	G	G	G	G	G	G	G	G
gi|82698932|ref|NC_007618.1|::1228020	A	A	A	A	A	A	A	A	A	A	A	A	A	C	A	A	A	a	A	A	A	A	A	A	A	A	A	A	A	A	A	A	a	a	A	a	A	A	A	A	A	A	A	A	A	A	A	A	A
gi|82698932|ref|NC_007618.1|::1228155	C	C	C	C	C	C	C	C	C	C	C	C	C	C	C	C	C	c	C	C	C	C	C	C	C	C	C	C	C	C	C	C	c	c	C	c	C	C	C	C	C	C	C	C	C	C	T	C	C
gi|82698932|ref|NC_007618.1|::1228676	G	G	G	G	G	G	G	G	G	G	G	G	G	G	G	G	G	g	G	G	G	G	G	G	G	G	G	G	G	G	G	G	g	g	G	g	G	G	G	G	G	G	G	G	G	G	G	G	G
gi|82698932|ref|NC_007618.1|::1229374	A	A	A	A	A	A	A	A	A	A	A	A	A	A	A	A	A	a	A	A	A	A	A	A	A	A	A	A	A	A	A	A	a	a	A	a	A	A	A	A	A	A	A	A	A	A	A	A	A
gi|82698932|ref|NC_007618.1|::1230652	G	G	G	G	G	G	G	G	G	G	G	G	G	A	G	G	A	a	G	A	A	A	A	A	A	G	G	G	G	G	G	G	g	g	G	g	G	G	G	G	G	G	G	G	G	G	A	G	G
gi|82698932|ref|NC_007618.1|::1235993	C	C	C	C	C	C	C	C	C	C	C	C	C	C	C	C	C	c	C	C	C	C	C	C	C	C	C	C	C	C	C	C	c	c	C	c	C	C	C	C	C	C	C	C	C	C	C	C	C
gi|82698932|ref|NC_007618.1|::1242009	G	G	G	G	G	G	G	G	G	G	G	G	G	G	G	G	G	g	G	G	G	G	G	G	G	G	G	G	G	G	G	G	g	g	G	g	G	G	G	G	A	G	G	G	G	G	G	G	G
gi|82698932|ref|NC_007618.1|::1243069	T	T	T	T	T	T	T	T	T	T	T	T	T	T	T	T	T	t	C	T	T	T	T	T	T	T	T	T	T	C	T	T	t	t	T	t	T	T	T	T	T	T	T	T	T	T	T	T	T
gi|82698932|ref|NC_007618.1|::1244847	G	G	G	G	G	G	G	G	G	G	G	G	G	G	G	G	G	g	G	G	G	G	G	G	G	G	G	G	G	G	G	G	g	g	G	g	G	G	G	G	G	G	G	G	G	G	G	G	G
gi|82698932|ref|NC_007618.1|::1245107	G	G	G	G	G	G	G	G	G	G	G	G	G	G	G	G	G	g	G	G	G	G	G	G	G	G	G	G	G	G	G	G	g	g	G	g	G	G	G	G	G	G	G	G	G	G	G	G	G
gi|82698932|ref|NC_007618.1|::1245435	G	G	G	G	G	G	G	G	G	G	G	G	G	G	G	G	G	g	G	G	G	G	G	G	G	G	G	G	G	G	G	G	g	g	G	g	G	G	G	G	G	G	G	G	G	G	G	G	G
gi|82698932|ref|NC_007618.1|::1245763	C	C	C	C	C	C	C	C	C	C	C	C	C	C	C	C	C	c	C	C	C	C	C	C	C	C	C	C	C	C	C	C	c	c	C	c	C	C	C	C	C	C	C	C	C	C	C	C	C
gi|82698932|ref|NC_007618.1|::1249032	C	C	C	C	C	C	C	C	C	C	C	C	C	C	C	C	C	c	C	C	C	C	C	C	C	C	C	C	C	C	C	C	c	c	C	c	C	C	C	C	C	C	C	C	C	C	C	C	C
gi|82698932|ref|NC_007618.1|::1253981	G	G	G	G	G	G	G	G	G	G	G	G	G	G	G	G	G	g	G	G	G	G	G	G	G	G	G	G	G	G	G	G	g	g	G	g	G	G	G	G	G	G	G	G	G	G	G	G	G
gi|82698932|ref|NC_007618.1|::1254112	G	G	G	G	G	G	G	G	G	G	G	G	G	G	G	G	G	g	G	G	G	G	G	G	G	G	G	G	G	G	G	G	g	g	G	g	G	G	G	G	G	G	G	G	G	G	G	G	G
gi|82698932|ref|NC_007618.1|::1254638	T	T	T	T	T	T	T	T	T	T	T	T	T	T	T	T	T	t	T	T	T	T	T	T	T	T	T	T	T	T	T	T	t	t	T	t	T	T	T	T	T	T	T	T	T	T	T	T	T
gi|82698932|ref|NC_007618.1|::1254694	G	G	G	G	G	G	G	G	G	G	G	G	G	G	G	G	G	g	G	G	G	G	G	G	G	G	G	G	G	G	G	G	g	g	G	g	G	G	G	G	G	G	G	G	G	G	G	G	G
gi|82698932|ref|NC_007618.1|::1255954	G	G	G	G	G	G	G	G	G	G	A	G	G	G	G	G	G	g	G	G	G	G	G	G	G	G	G	G	G	G	G	G	g	g	G	g	G	G	G	G	G	G	G	G	G	G	G	G	G
gi|82698932|ref|NC_007618.1|::1259736	G	G	G	A	A	A	A	A	A	A	A	G	G	G	A	A	G	g	G	G	G	G	G	G	G	G	G	G	A	G	G	G	g	g	G	g	G	G	G	G	G	G	G	G	G	G	G	A	A
gi|82698932|ref|NC_007618.1|::1262405	G	G	G	G	G	G	G	G	G	G	G	G	G	G	G	G	G	g	A	G	G	G	G	G	G	G	G	G	G	A	G	G	g	g	G	g	G	G	G	G	G	G	G	G	G	G	G	G	G
gi|82698932|ref|NC_007618.1|::1262888	C	C	C	C	C	C	C	C	C	C	C	T	T	C	C	C	C	c	C	C	C	C	C	C	C	T	C	C	C	C	T	C	c	c	C	c	T	C	C	T	C	C	C	T	T	T	C	C	C
gi|82698932|ref|NC_007618.1|::1263930	C	C	C	C	C	C	C	C	C	C	C	C	C	C	C	C	C	c	C	C	C	C	C	C	C	C	C	C	C	C	C	C	c	c	C	c	C	C	C	C	C	C	C	C	C	C	C	C	C
gi|82698932|ref|NC_007618.1|::1264066	C	C	C	C	C	C	C	C	C	C	C	C	C	C	C	C	C	c	C	C	C	C	C	C	C	C	C	C	C	C	C	C	c	c	C	c	C	C	C	C	C	C	C	C	C	C	C	C	C
gi|82698932|ref|NC_007618.1|::1264067	C	C	C	C	C	C	C	C	C	C	C	C	C	C	C	C	C	c	C	C	C	C	C	C	C	C	C	C	C	C	C	C	c	c	C	c	C	C	C	C	C	C	C	C	C	C	C	C	C
gi|82698932|ref|NC_007618.1|::1265599	C	C	C	C	C	C	C	C	C	C	C	C	C	C	C	C	C	c	C	C	C	C	C	C	C	C	C	G	C	C	C	G	g	g	G	g	C	G	G	C	C	G	G	C	C	C	C	C	C
gi|82698932|ref|NC_007618.1|::1266101	C	C	C	C	C	C	C	C	C	C	C	C	C	C	C	C	C	c	C	C	C	C	C	C	C	C	C	C	C	C	C	C	c	c	C	c	C	C	C	C	C	C	C	C	C	C	C	C	C
gi|82698932|ref|NC_007618.1|::1267407	T	T	C	T	T	T	T	T	T	T	T	T	T	T	T	T	T	t	T	T	T	T	T	T	T	T	T	T	T	T	T	T	t	t	T	t	T	T	T	T	T	T	T	T	T	T	T	T	T
gi|82698932|ref|NC_007618.1|::1276421	G	G	G	G	G	G	G	G	G	G	G	G	G	G	G	G	G	g	G	G	G	G	G	G	G	G	G	G	G	G	G	G	g	g	G	g	G	G	G	G	T	G	G	G	G	G	G	G	G
gi|82698932|ref|NC_007618.1|::1278410	A	A	A	A	A	A	A	A	A	A	A	A	A	A	A	A	A	a	A	A	A	A	A	A	A	A	A	A	A	A	A	A	a	a	A	a	A	A	A	A	A	A	A	A	A	A	A	A	A
gi|82698932|ref|NC_007618.1|::1281294	C	C	C	A	A	A	A	A	A	A	A	C	C	C	A	A	C	c	C	C	C	C	C	C	C	C	C	C	A	C	C	C	c	c	C	c	C	C	C	C	C	C	C	C	C	C	C	A	A
gi|82698932|ref|NC_007618.1|::1282727	G	A	A	A	A	A	A	A	A	A	A	G	G	A	A	A	A	a	A	A	A	A	A	A	A	G	G	A	A	A	G	A	a	a	A	a	G	A	A	G	A	A	A	G	G	G	A	A	A
gi|82698932|ref|NC_007618.1|::1286409	G	G	G	G	G	G	G	G	G	G	G	G	G	G	G	G	G	g	G	G	G	G	G	G	G	G	G	G	G	G	G	A	a	a	A	a	G	G	G	G	G	G	G	G	G	G	G	G	G
gi|82698932|ref|NC_007618.1|::1287586	G	G	G	G	G	G	G	G	G	G	G	G	G	G	G	G	G	g	G	G	G	G	G	G	G	G	G	G	G	G	G	G	t	g	G	g	G	G	G	G	G	G	G	G	G	G	G	G	G
gi|82698932|ref|NC_007618.1|::1291261	G	G	G	G	G	G	G	G	G	G	G	G	G	G	G	G	G	g	G	G	G	G	G	G	G	G	G	G	G	G	G	G	g	g	G	g	G	G	G	G	G	G	G	G	G	G	G	G	G
gi|82698932|ref|NC_007618.1|::1292646	C	C	C	C	C	C	C	C	C	C	C	C	C	C	C	C	C	c	C	C	C	C	C	C	C	C	C	C	C	C	C	C	c	c	C	c	C	C	C	C	C	C	C	C	C	C	C	C	C
gi|82698932|ref|NC_007618.1|::1296027	C	C	C	C	C	C	C	C	C	C	C	C	C	T	C	C	T	t	T	T	T	T	T	T	T	C	C	C	C	T	C	C	c	c	C	c	C	C	C	C	C	C	C	C	C	C	T	C	C
gi|82698932|ref|NC_007618.1|::1298982	G	G	G	G	G	G	G	G	G	G	G	G	G	C	G	G	C	c	C	C	C	C	C	C	C	G	G	G	G	C	G	G	g	g	G	g	G	G	G	G	G	G	G	G	G	G	C	G	G
gi|82698932|ref|NC_007618.1|::1299311	C	C	C	C	C	C	C	C	C	C	C	C	C	C	C	C	C	c	C	C	C	C	C	C	C	C	C	C	C	C	C	C	c	c	C	c	C	C	C	C	C	C	C	C	C	C	C	C	C
gi|82698932|ref|NC_007618.1|::1300554	G	G	G	G	G	G	G	G	G	G	G	G	G	G	G	G	G	g	G	G	G	G	G	G	G	G	G	G	G	G	G	G	g	g	G	g	G	G	G	G	G	G	G	G	G	G	G	G	G
gi|82698932|ref|NC_007618.1|::1300596	T	C	C	C	C	C	C	C	C	C	C	C	C	C	C	C	C	c	C	C	C	C	C	C	C	C	T	C	C	C	C	C	c	c	C	c	C	C	C	C	C	C	C	C	C	C	C	C	C
gi|82698932|ref|NC_007618.1|::1301553	C	C	C	C	C	C	C	C	C	C	C	C	C	C	C	C	C	c	C	C	C	C	C	C	C	C	C	C	C	C	C	C	c	c	C	c	C	C	C	C	A	C	C	C	C	C	C	C	C
gi|82698932|ref|NC_007618.1|::1302632	C	C	C	C	C	C	C	C	C	C	C	C	C	C	C	C	C	c	C	C	C	C	C	C	C	C	C	C	C	C	C	C	c	c	C	c	C	C	C	C	C	C	C	C	C	C	C	C	C
gi|82698932|ref|NC_007618.1|::1303043	C	C	C	T	T	C	T	T	T	T	T	C	C	C	T	T	C	c	C	C	C	C	C	C	C	C	C	C	T	C	C	C	c	c	C	c	C	C	C	C	C	C	C	C	C	C	C	T	T
gi|82698932|ref|NC_007618.1|::1306354	G	G	G	G	G	G	G	G	G	G	G	G	G	G	G	G	G	g	G	G	G	G	G	G	G	G	G	G	G	G	G	G	g	g	G	g	G	G	G	G	G	G	G	G	G	G	G	G	G
gi|82698932|ref|NC_007618.1|::1311096	G	G	G	G	G	G	G	G	G	G	G	G	G	G	G	G	G	g	G	G	G	G	G	G	G	G	G	G	G	G	G	G	g	g	G	g	G	G	G	G	G	G	G	G	G	A	G	G	G
gi|82698932|ref|NC_007618.1|::1314948	G	G	G	G	G	G	G	G	G	G	G	G	G	G	G	G	G	g	G	G	G	G	G	G	G	G	G	G	G	G	G	G	g	g	G	g	G	G	G	G	G	G	G	G	G	G	G	G	G
gi|82698932|ref|NC_007618.1|::1316957	C	C	C	C	C	C	C	C	C	C	C	C	C	C	C	C	C	a	C	C	C	C	C	C	C	C	C	C	C	C	C	C	c	c	C	c	C	C	C	C	C	C	C	C	C	C	C	C	C
gi|82698932|ref|NC_007618.1|::1319622	C	C	C	C	C	C	C	C	C	C	C	C	C	C	C	C	C	c	C	C	C	C	C	C	C	C	C	C	C	C	C	C	c	c	C	c	C	C	C	C	C	C	C	C	C	C	C	C	C
gi|82698932|ref|NC_007618.1|::1319730	G	G	G	G	G	G	G	G	G	G	G	G	G	G	G	G	G	g	G	G	G	G	G	G	G	G	G	A	G	G	G	A	a	a	A	a	G	A	A	G	G	A	A	G	G	G	G	G	G
gi|82698932|ref|NC_007618.1|::1321228	G	G	G	G	G	G	G	G	G	G	G	G	G	G	G	G	G	g	G	G	G	G	G	G	G	G	G	G	G	G	G	G	g	g	G	g	G	G	G	G	G	G	G	G	G	G	G	G	G
gi|82698932|ref|NC_007618.1|::1321330	C	C	C	C	C	C	C	C	C	C	C	C	C	C	C	C	C	c	C	C	C	C	C	C	C	C	C	C	C	C	C	C	c	c	C	c	C	C	C	C	C	C	C	C	C	C	C	C	C
gi|82698932|ref|NC_007618.1|::1324525	C	C	C	C	C	C	C	C	C	C	C	C	C	C	C	C	C	c	C	C	C	C	C	C	C	C	C	C	C	C	C	C	c	c	C	c	C	C	C	C	C	C	C	C	C	C	C	C	C
gi|82698932|ref|NC_007618.1|::1324535	G	C	C	C	C	C	C	C	C	C	C	C	C	C	C	C	C	c	C	C	C	C	C	C	C	C	G	C	C	C	C	C	c	c	C	c	C	C	C	C	C	C	C	C	C	C	C	C	C
gi|82698932|ref|NC_007618.1|::1325315	C	C	C	C	C	C	C	C	C	C	C	C	C	C	C	C	C	c	C	C	C	C	C	C	C	C	C	C	C	C	C	C	c	c	C	c	C	C	C	C	C	C	C	C	C	C	C	C	C
gi|82698932|ref|NC_007618.1|::1325880	A	C	C	C	C	C	C	C	C	C	C	C	C	C	C	C	C	c	C	C	C	C	C	C	C	C	A	C	C	C	C	C	c	c	C	c	C	C	C	C	C	C	C	C	C	C	C	C	C
gi|82698932|ref|NC_007618.1|::1327520	G	A	A	A	A	A	A	A	A	A	A	G	G	A	A	A	A	a	A	A	A	A	A	A	A	G	G	A	A	A	G	A	a	a	A	a	G	A	A	G	A	A	A	G	G	G	A	A	A
gi|82698932|ref|NC_007618.1|::1330742	T	C	C	C	C	C	C	C	C	C	C	C	C	C	C	C	C	c	C	C	C	C	C	C	C	C	T	C	C	C	C	C	c	c	C	c	C	C	C	C	C	C	C	C	C	C	C	C	C
gi|82698932|ref|NC_007618.1|::1332354	G	G	G	G	G	G	G	G	G	G	G	G	G	G	G	G	G	g	G	G	G	G	G	G	G	G	G	G	G	G	G	G	g	g	G	g	G	G	G	G	G	G	G	G	G	G	G	G	G
gi|82698932|ref|NC_007618.1|::1334125	C	C	C	C	C	C	C	C	C	C	C	C	C	C	C	C	C	c	C	C	C	C	C	C	C	C	C	C	C	C	C	C	c	c	C	c	C	C	C	C	C	C	C	C	C	C	C	C	C
gi|82698932|ref|NC_007618.1|::1335316	C	C	C	C	C	C	C	C	C	C	C	C	C	C	C	C	C	c	C	C	C	C	C	C	C	C	C	C	C	C	C	C	c	c	C	c	C	C	C	C	C	C	C	C	C	C	C	C	C
gi|82698932|ref|NC_007618.1|::1335975	A	A	A	A	A	A	A	A	A	A	A	A	A	A	A	A	A	a	A	A	A	A	A	A	A	A	A	G	A	A	A	G	g	g	G	g	A	G	G	A	A	A	A	A	A	A	A	A	A
gi|82698932|ref|NC_007618.1|::1338846	C	C	C	C	C	C	C	C	C	C	C	G	G	C	C	C	C	c	C	C	C	C	C	C	C	G	C	C	C	C	G	C	c	c	C	c	G	C	C	G	C	C	C	G	G	G	C	C	C
gi|82698932|ref|NC_007618.1|::1339361	C	C	C	C	C	C	C	C	C	C	C	C	C	C	C	C	C	c	C	C	C	C	C	C	C	C	C	C	C	C	C	C	c	c	C	c	C	C	C	C	C	C	C	C	C	C	C	C	C
gi|82698932|ref|NC_007618.1|::1340999	G	G	G	G	G	G	G	G	G	G	G	G	G	G	G	G	G	g	G	G	G	G	G	G	G	G	G	G	G	G	G	G	g	g	G	g	G	G	G	G	G	G	G	G	G	G	G	G	G
gi|82698932|ref|NC_007618.1|::1344615	C	C	C	C	C	C	C	C	C	C	C	C	C	T	C	C	T	t	T	T	T	T	T	T	T	C	C	C	C	T	C	C	c	c	C	c	C	C	C	C	C	C	C	C	C	C	T	C	C
gi|82698932|ref|NC_007618.1|::1345876	C	C	C	C	C	C	C	C	C	C	C	C	C	C	C	C	C	c	C	C	C	C	C	C	C	C	C	C	C	C	C	C	c	c	C	c	C	C	C	C	C	C	C	C	C	C	C	C	C
gi|82698932|ref|NC_007618.1|::1346053	G	G	G	G	G	G	G	G	G	G	G	G	G	G	G	G	G	g	G	G	G	G	G	G	G	G	G	G	G	G	G	G	g	g	G	g	G	G	G	G	G	G	G	G	G	G	G	G	G
gi|82698932|ref|NC_007618.1|::1347013	T	C	C	C	C	C	C	C	C	C	C	C	C	C	C	C	C	c	C	C	C	C	C	C	C	C	T	C	C	C	C	C	c	c	C	c	C	C	C	C	C	C	C	C	C	C	C	C	C
gi|82698932|ref|NC_007618.1|::1356269	A	A	A	A	A	A	A	A	A	A	A	A	A	A	A	A	A	a	A	A	A	A	A	A	A	A	A	A	A	A	A	A	a	a	A	a	A	A	A	A	A	A	A	A	A	A	A	A	A
gi|82698932|ref|NC_007618.1|::1358032	G	G	G	G	G	G	G	G	G	G	G	G	G	G	G	G	G	g	G	G	G	G	G	G	G	G	G	G	G	G	G	G	g	g	G	g	G	G	G	G	G	G	G	G	G	G	G	G	G
gi|82698932|ref|NC_007618.1|::1363745	G	G	G	G	G	G	G	G	G	G	G	G	G	G	G	G	G	g	G	G	G	G	G	G	G	G	G	C	G	G	G	C	c	c	C	c	G	C	C	G	G	C	C	G	G	G	G	G	G
gi|82698932|ref|NC_007618.1|::1364384	C	C	C	C	C	C	C	C	C	C	C	C	C	C	C	C	C	c	C	C	C	C	C	C	C	C	C	C	C	C	C	C	c	c	C	c	C	C	C	C	C	C	C	C	C	C	C	C	C
gi|82698932|ref|NC_007618.1|::1365580	G	G	G	G	G	G	G	G	G	G	G	A	A	G	G	G	G	g	G	G	G	G	G	G	G	A	G	G	G	G	A	G	g	g	G	g	A	G	G	A	G	G	G	A	A	A	G	G	G
gi|82698932|ref|NC_007618.1|::1366207	G	G	G	G	G	G	G	G	G	G	G	G	G	G	G	G	G	g	G	G	G	G	G	G	G	G	G	G	G	G	G	G	g	g	G	g	G	G	G	G	G	G	G	G	G	G	G	G	G
gi|82698932|ref|NC_007618.1|::1372674	T	T	T	T	T	T	T	T	T	T	T	T	T	T	T	T	T	t	T	T	T	T	T	T	T	T	T	T	T	T	T	T	t	t	T	t	T	T	T	T	T	T	T	T	T	T	T	T	T
gi|82698932|ref|NC_007618.1|::1374402	A	A	A	A	A	A	A	A	A	A	A	A	A	A	A	A	A	a	A	A	A	A	A	A	A	A	A	A	A	A	A	A	a	a	A	a	A	A	A	A	A	A	A	A	A	A	A	A	A
gi|82698932|ref|NC_007618.1|::1375926	G	G	G	G	G	G	G	G	G	G	G	G	G	G	G	G	G	g	G	G	G	G	G	G	G	G	G	G	G	G	G	G	g	g	G	g	G	G	G	G	G	G	G	G	G	G	G	G	G
gi|82698932|ref|NC_007618.1|::1384603	A	A	A	A	A	A	A	A	A	A	A	A	A	A	A	A	A	a	A	A	A	A	A	A	A	A	A	A	A	A	A	A	a	a	A	a	A	A	A	A	A	A	A	A	A	A	A	A	A
gi|82698932|ref|NC_007618.1|::1385572	C	C	C	C	C	C	C	C	C	C	C	C	C	C	C	C	C	c	C	C	C	C	C	C	C	C	C	C	C	C	C	C	c	c	C	c	C	C	C	C	C	C	C	C	C	C	C	C	C
gi|82698932|ref|NC_007618.1|::1390638	G	G	G	G	G	G	G	G	G	G	G	G	G	G	G	G	G	g	G	G	G	G	G	G	G	G	G	G	G	G	G	G	g	g	G	g	G	G	G	G	G	G	G	G	G	G	G	G	G
gi|82698932|ref|NC_007618.1|::1391785	G	G	G	G	G	G	G	G	G	G	G	G	G	G	G	G	G	g	G	G	G	G	G	G	G	G	G	G	G	G	G	G	g	g	G	g	G	G	G	G	G	G	G	G	G	G	G	G	G
gi|82698932|ref|NC_007618.1|::1392262	G	G	G	G	G	G	G	G	G	G	G	G	G	G	G	G	G	g	G	G	G	G	G	G	G	G	G	G	G	G	G	G	g	g	G	g	G	G	G	G	G	G	G	G	G	G	G	G	G
gi|82698932|ref|NC_007618.1|::1392321	G	G	G	G	G	G	G	G	G	G	G	G	G	G	G	G	G	g	G	G	G	G	G	G	G	G	G	G	G	G	G	G	g	g	G	g	G	G	G	G	G	G	G	G	G	G	G	G	G
gi|82698932|ref|NC_007618.1|::1392648	A	A	A	A	A	A	A	A	A	A	A	A	A	A	A	A	A	a	A	A	A	A	A	A	A	A	A	A	A	A	A	A	a	a	A	a	A	A	A	A	A	A	A	A	A	A	A	A	A
gi|82698932|ref|NC_007618.1|::1395538	C	C	C	C	C	C	C	C	C	C	C	C	C	C	C	C	C	c	C	C	C	C	C	C	C	C	C	C	C	C	C	C	c	c	C	c	C	C	C	C	C	C	C	C	C	C	C	C	C
gi|82698932|ref|NC_007618.1|::1396108	T	T	T	T	T	T	T	T	T	T	T	T	T	T	T	T	T	t	T	T	T	T	T	T	T	T	T	T	T	T	T	T	t	t	T	t	T	T	T	T	T	T	T	T	T	T	T	T	T
gi|82698932|ref|NC_007618.1|::1397343	T	G	G	G	G	G	G	G	G	G	G	G	G	G	G	G	G	g	G	G	G	G	G	G	G	G	T	G	G	G	G	G	g	g	G	g	G	G	G	G	G	G	G	G	G	G	G	G	G
gi|82698932|ref|NC_007618.1|::1397717	T	G	G	G	G	G	G	G	G	G	G	G	G	G	G	G	G	g	G	G	G	G	G	G	G	G	T	G	G	G	G	G	g	g	G	g	G	G	G	G	G	G	G	G	G	G	G	G	G
gi|82698932|ref|NC_007618.1|::1398106	G	G	G	G	G	G	G	G	G	G	G	A	A	G	G	G	G	g	G	G	G	G	G	G	G	A	G	G	G	G	A	G	g	g	G	g	A	G	G	G	G	G	G	G	G	G	G	G	G
gi|82698932|ref|NC_007618.1|::1403095	C	C	C	C	C	C	C	C	C	C	C	C	C	C	C	C	C	c	C	C	C	C	C	C	C	C	C	C	C	C	C	C	c	c	C	c	C	C	C	C	C	C	C	C	C	C	C	C	C
gi|82698932|ref|NC_007618.1|::1418061	T	T	T	T	T	T	T	T	T	T	T	T	T	A	T	T	T	t	T	T	T	T	T	T	T	T	T	T	T	T	T	T	t	t	T	t	T	T	T	T	T	T	T	T	T	T	T	T	T
gi|82698932|ref|NC_007618.1|::1420183	G	G	G	G	G	G	G	G	G	G	G	G	G	G	G	G	G	g	G	G	G	G	G	G	G	G	G	G	G	G	G	G	g	g	G	g	G	G	G	G	G	G	G	G	G	G	G	G	G
gi|82698932|ref|NC_007618.1|::1421071	G	G	G	G	G	G	G	G	G	G	G	G	G	A	G	G	A	a	A	A	A	A	A	A	A	G	G	G	G	A	G	G	g	g	G	g	G	G	G	G	G	G	G	G	G	G	A	G	G
gi|82698932|ref|NC_007618.1|::1422119	A	A	A	A	A	A	A	A	A	A	A	A	A	A	A	A	A	a	A	A	A	A	A	A	A	A	A	A	A	A	A	A	a	a	A	a	A	A	A	A	A	A	A	A	A	A	A	A	A
gi|82698932|ref|NC_007618.1|::1422257	G	G	G	G	G	G	G	G	G	G	G	G	G	G	G	G	G	g	G	G	G	G	G	G	G	G	G	G	G	G	G	G	g	g	G	g	G	G	G	G	G	G	G	G	G	G	G	G	G
gi|82698932|ref|NC_007618.1|::1428265	A	G	G	G	G	G	G	G	G	G	G	G	G	G	G	G	G	g	G	G	G	G	G	G	G	G	A	G	G	G	G	G	g	g	G	g	G	G	G	G	G	G	G	G	G	G	G	G	G
gi|82698932|ref|NC_007618.1|::1431219	G	G	G	G	G	G	G	G	G	G	G	G	G	G	G	G	G	g	G	G	G	G	G	G	G	G	G	G	G	G	G	G	g	g	G	g	G	G	G	G	G	G	G	G	G	G	G	G	G
gi|82698932|ref|NC_007618.1|::1435773	C	C	C	T	T	T	T	T	T	T	T	C	C	C	T	T	C	c	C	C	C	C	C	C	C	C	C	C	T	C	C	C	c	c	C	c	C	C	C	C	C	C	C	C	C	C	C	T	T
gi|82698932|ref|NC_007618.1|::1438268	A	A	A	A	A	A	A	A	A	A	A	A	A	A	A	A	A	a	A	A	A	A	A	A	A	A	A	A	A	A	A	A	a	a	A	a	A	A	A	A	A	A	A	A	A	A	A	A	A
gi|82698932|ref|NC_007618.1|::1442871	C	C	C	C	C	C	C	C	C	C	C	C	C	C	C	C	C	c	C	C	C	C	C	C	C	C	C	C	C	C	C	C	c	c	C	c	C	T	C	C	C	C	C	C	C	C	C	C	C
gi|82698932|ref|NC_007618.1|::1443199	G	G	G	G	G	G	G	G	G	G	G	A	A	G	G	G	G	g	G	G	G	G	G	G	G	A	G	G	G	G	A	G	g	g	G	g	A	G	G	A	G	G	G	A	A	A	G	G	G
gi|82698932|ref|NC_007618.1|::1444481	T	T	T	T	T	T	T	T	T	T	T	T	T	T	T	T	T	t	T	T	T	T	T	T	T	T	T	T	T	T	T	T	t	t	T	t	T	T	T	T	T	T	T	T	T	T	T	T	T
gi|82698932|ref|NC_007618.1|::1445177	G	A	A	A	A	A	A	A	A	A	A	A	A	A	A	A	A	a	A	A	A	A	A	A	A	A	G	A	A	A	A	A	a	a	A	a	A	A	A	A	A	A	A	A	A	A	A	A	A
gi|82698932|ref|NC_007618.1|::1445898	T	T	T	T	T	T	T	T	T	T	T	T	T	T	T	T	T	t	T	T	T	T	T	T	T	T	T	T	T	T	T	T	t	t	T	t	T	T	T	T	T	T	T	T	T	T	T	T	T
gi|82698932|ref|NC_007618.1|::1449112	G	A	A	A	A	A	A	A	A	A	A	G	G	A	A	A	A	a	A	A	A	A	A	A	A	G	G	A	A	A	G	A	a	a	A	a	G	A	A	G	A	A	A	G	G	G	A	A	A
gi|82698932|ref|NC_007618.1|::1450122	T	T	T	T	T	T	T	T	T	T	T	T	T	T	T	T	T	t	T	T	T	T	T	T	T	T	T	T	T	T	T	T	t	t	T	t	T	T	T	T	T	T	T	T	T	T	T	T	T
gi|82698932|ref|NC_007618.1|::1451372	C	C	C	C	C	C	C	C	C	C	C	C	C	C	C	C	C	c	C	C	C	C	C	C	C	C	C	C	C	C	C	C	c	c	C	c	C	C	C	C	C	C	C	C	C	C	C	C	C
gi|82698932|ref|NC_007618.1|::1454706	T	T	T	T	T	T	T	T	T	T	T	T	T	T	T	T	T	t	T	T	T	T	T	T	T	T	T	C	T	T	T	C	c	c	C	c	T	C	C	T	T	C	C	T	T	T	T	T	T
gi|82698932|ref|NC_007618.1|::1456343	A	A	A	A	A	A	A	A	A	A	A	A	A	A	A	A	A	a	A	A	A	A	A	A	A	A	A	A	A	A	A	A	a	a	A	a	A	A	A	A	A	A	A	A	A	A	A	A	A
gi|82698932|ref|NC_007618.1|::1456399	G	G	G	G	G	G	G	G	G	G	G	G	G	G	G	G	G	g	G	G	G	G	G	G	G	G	G	G	G	G	G	G	g	g	G	g	G	G	G	G	G	G	G	G	G	G	G	G	G
gi|82698932|ref|NC_007618.1|::1458673	C	C	C	C	C	C	C	C	C	C	C	C	C	C	C	C	C	c	C	C	C	C	C	C	C	C	C	C	C	C	C	C	c	c	C	c	C	C	C	C	C	C	C	C	C	C	C	C	C
gi|82698932|ref|NC_007618.1|::1463633	C	C	C	C	C	C	C	C	C	C	C	C	C	C	C	C	C	c	C	C	C	C	C	C	C	C	C	C	C	C	C	C	c	c	C	c	C	C	C	C	C	C	C	C	C	C	C	C	C
gi|82698932|ref|NC_007618.1|::1464110	C	C	C	C	C	C	C	C	C	C	C	C	C	C	C	C	C	c	C	C	C	C	C	C	C	C	C	C	C	C	C	C	c	c	C	c	C	C	C	C	C	C	C	C	C	C	C	C	C
gi|82698932|ref|NC_007618.1|::1466880	C	T	T	C	C	C	C	C	C	C	C	C	C	T	C	C	T	t	T	T	T	T	T	T	T	C	C	T	C	T	C	T	t	t	T	t	C	T	T	C	T	T	T	C	C	C	T	C	C
gi|82698932|ref|NC_007618.1|::1467068	C	C	C	C	C	C	C	C	C	C	C	C	C	C	C	C	C	c	C	C	C	C	C	C	C	C	C	C	C	C	C	C	c	c	C	c	C	C	C	C	C	C	C	C	C	C	C	C	C
gi|82698932|ref|NC_007618.1|::1468355	A	A	A	A	A	A	A	A	A	A	A	A	A	A	A	A	A	a	A	A	A	A	A	A	A	A	A	A	A	A	A	A	a	a	A	a	A	A	A	A	A	A	A	A	A	A	A	A	A
gi|82698932|ref|NC_007618.1|::1469447	G	G	G	G	G	G	G	G	G	G	G	G	G	G	G	G	G	g	G	G	G	G	G	G	G	G	G	G	G	G	G	G	g	g	G	g	G	G	G	G	G	T	G	G	G	G	G	G	G
gi|82698932|ref|NC_007618.1|::1469995	A	A	A	A	A	A	A	A	A	A	A	A	A	A	A	A	A	a	A	A	A	A	A	A	A	A	A	A	A	A	A	A	a	a	A	a	A	A	A	A	A	A	A	A	A	A	A	A	A
gi|82698932|ref|NC_007618.1|::1478109	G	G	G	G	G	G	G	G	G	G	G	T	T	G	G	G	G	g	G	G	G	G	G	G	G	T	G	G	G	G	T	G	g	g	G	g	T	G	G	T	G	G	G	T	T	T	G	G	G
gi|82698932|ref|NC_007618.1|::1483974	T	T	T	T	T	T	T	T	T	T	T	T	T	T	T	T	T	t	T	T	T	T	T	T	T	T	T	T	T	T	T	T	t	t	T	t	T	T	T	T	T	T	T	T	T	T	T	T	T
gi|82698932|ref|NC_007618.1|::1487016	G	G	T	G	G	G	G	G	G	G	G	G	G	G	G	G	G	g	G	G	G	G	G	G	G	G	G	G	G	G	G	G	g	g	G	g	G	G	G	G	G	G	G	G	G	G	G	G	G
gi|82698932|ref|NC_007618.1|::1488411	G	G	G	G	G	G	G	G	G	G	G	G	G	G	G	G	G	g	G	G	G	G	G	G	G	G	G	G	G	G	G	G	g	g	G	g	G	G	G	G	G	G	G	G	G	G	G	G	A
gi|82698932|ref|NC_007618.1|::1489224	G	G	G	G	G	G	G	G	G	G	G	G	G	A	G	G	A	a	G	A	A	A	A	A	A	G	G	G	G	G	G	G	g	g	G	g	G	G	G	G	G	G	G	G	G	G	G	G	G
gi|82698932|ref|NC_007618.1|::1494148	G	G	G	G	G	G	G	G	G	G	G	G	G	G	G	G	G	g	G	G	G	G	G	G	G	G	G	G	G	G	G	G	g	g	G	g	G	G	G	G	G	G	G	G	G	G	G	G	G
gi|82698932|ref|NC_007618.1|::1494366	G	G	G	G	G	G	G	G	G	G	G	G	G	G	G	G	G	g	G	G	G	G	G	G	G	G	G	G	G	G	G	G	g	g	G	g	G	G	G	G	C	G	G	G	G	G	G	G	G
gi|82698932|ref|NC_007618.1|::1495265	G	G	G	G	G	G	G	G	G	G	G	G	G	G	G	G	G	g	G	G	G	G	G	G	G	G	G	G	G	G	G	G	g	a	G	g	G	G	G	G	G	G	G	G	G	G	G	G	G
gi|82698932|ref|NC_007618.1|::1495293	A	A	A	A	A	A	A	A	A	A	A	A	A	A	A	A	A	a	A	A	A	A	A	A	A	A	A	A	A	A	A	A	a	a	A	a	A	A	A	A	A	A	A	A	A	A	A	A	A
gi|82698932|ref|NC_007618.1|::1498379	G	G	G	G	G	G	G	G	G	G	G	G	G	G	G	G	G	g	G	G	G	G	G	G	G	G	G	G	G	G	G	G	g	g	G	g	G	G	G	G	G	G	G	G	G	G	G	G	G
gi|82698932|ref|NC_007618.1|::1498392	A	A	A	A	A	A	A	A	A	A	A	A	A	A	A	A	A	a	A	A	A	A	A	A	A	A	A	A	A	A	A	A	a	a	A	a	A	A	A	A	A	A	A	A	A	A	A	A	A
gi|82698932|ref|NC_007618.1|::1499678	G	G	G	G	G	G	G	G	G	G	G	G	G	G	G	G	G	g	G	G	G	G	G	G	G	G	G	G	G	G	G	G	g	g	G	g	G	G	G	G	G	G	G	G	G	G	G	G	G
gi|82698932|ref|NC_007618.1|::1507003	G	G	G	G	G	G	G	G	G	G	G	A	A	G	G	G	G	g	G	G	G	G	G	G	G	A	G	G	G	G	A	G	g	g	G	g	A	G	G	A	G	G	G	A	A	A	G	G	G
gi|82698932|ref|NC_007618.1|::1510164	C	C	C	C	C	C	C	C	C	C	C	C	C	C	C	C	C	c	C	C	C	C	C	C	C	C	C	C	C	C	C	C	c	c	C	c	C	C	C	C	C	C	C	C	C	C	C	C	C
gi|82698932|ref|NC_007618.1|::1511393	A	A	A	A	A	A	A	A	A	A	A	A	A	A	A	A	A	a	A	A	A	A	A	A	A	A	A	A	A	A	A	A	a	a	A	a	A	A	A	A	A	A	A	A	A	A	A	A	A
gi|82698932|ref|NC_007618.1|::1514450	G	G	G	G	G	G	G	G	G	G	G	G	G	G	G	G	G	g	G	G	G	G	G	G	G	G	G	G	G	G	G	G	g	g	G	g	G	G	G	G	G	G	G	G	G	G	G	G	G
gi|82698932|ref|NC_007618.1|::1517558	C	C	C	C	C	C	C	C	C	C	C	C	C	C	C	C	C	c	C	C	C	C	C	C	C	C	C	C	C	C	C	C	c	c	C	c	C	C	C	C	C	C	C	C	C	C	C	C	C
gi|82698932|ref|NC_007618.1|::1519415	A	A	A	A	A	A	A	A	A	A	A	A	A	A	A	A	A	a	A	A	A	A	A	A	A	A	A	A	A	A	A	A	a	a	A	a	A	A	A	A	A	A	A	A	A	A	A	A	A
gi|82698932|ref|NC_007618.1|::1519751	G	A	A	A	A	A	A	A	A	A	A	G	G	A	A	A	A	a	A	A	A	A	A	A	A	G	G	A	A	A	G	A	a	a	A	a	G	A	A	G	A	A	A	G	G	G	A	A	A
gi|82698932|ref|NC_007618.1|::1519849	A	G	G	A	A	A	A	A	A	A	A	A	A	G	A	A	G	g	G	G	G	G	G	G	G	A	A	G	A	G	A	G	g	g	G	g	A	G	G	A	G	G	G	A	A	A	G	A	A
gi|82698932|ref|NC_007618.1|::1524970	G	G	G	G	G	G	G	G	G	G	G	G	G	G	G	G	G	g	G	G	G	G	G	G	G	G	G	G	G	G	G	G	g	g	G	g	G	G	G	G	G	G	G	G	G	G	G	G	G
gi|82698932|ref|NC_007618.1|::1527884	A	A	A	A	A	C	A	A	A	A	A	A	A	A	A	A	A	a	A	A	A	A	A	A	A	A	A	A	A	A	A	A	a	a	A	a	A	A	A	A	A	A	A	A	A	A	A	A	A
gi|82698932|ref|NC_007618.1|::1527885	C	C	C	C	C	T	C	C	C	C	C	C	C	C	C	C	C	c	C	C	C	C	C	C	C	C	C	C	C	C	C	C	c	c	C	c	C	C	C	C	C	C	C	C	C	C	C	C	C
gi|82698932|ref|NC_007618.1|::1529288	C	C	C	C	C	C	C	C	C	C	C	C	C	T	C	C	T	t	T	T	T	T	T	T	T	C	C	C	C	T	C	C	c	c	C	c	C	C	C	C	C	C	C	C	C	C	T	C	C
gi|82698932|ref|NC_007618.1|::1531298	G	G	G	G	G	G	G	G	G	G	G	G	G	G	G	G	G	g	G	G	G	G	G	G	G	G	G	A	G	G	G	A	a	a	A	a	G	A	A	G	G	A	A	G	G	G	G	G	G
gi|82698932|ref|NC_007618.1|::1533785	G	G	G	G	G	G	G	G	G	G	G	G	G	G	G	G	G	g	G	G	G	G	G	G	G	G	G	G	G	G	G	G	g	g	G	g	G	G	G	G	G	G	G	G	G	G	G	G	G
gi|82698932|ref|NC_007618.1|::1535224	T	G	G	G	G	G	G	G	G	G	G	G	G	G	G	G	G	g	G	G	G	G	G	G	G	G	T	G	G	G	G	G	g	g	G	g	G	G	G	G	G	G	G	G	G	G	G	G	G
gi|82698932|ref|NC_007618.1|::1535517	C	C	C	C	C	C	C	C	C	C	C	C	C	C	C	C	C	c	C	C	C	C	C	C	C	C	C	C	C	C	C	C	c	c	C	c	C	C	C	C	C	C	C	C	C	C	C	C	C
gi|82698932|ref|NC_007618.1|::1536007	G	G	G	A	A	A	A	A	A	A	A	G	G	G	A	A	G	g	G	G	G	G	G	G	G	G	G	G	A	G	G	G	g	g	G	g	G	G	G	G	G	G	G	G	G	G	G	A	A
gi|82698932|ref|NC_007618.1|::1537359	A	A	A	A	A	A	A	A	A	A	A	A	A	A	A	A	A	a	A	A	A	A	A	A	A	A	A	A	A	A	A	A	a	a	A	a	A	A	A	A	A	A	A	A	A	A	A	A	A
gi|82698932|ref|NC_007618.1|::1538093	A	A	A	A	A	A	A	A	A	A	A	A	A	A	A	A	A	a	A	A	A	A	A	A	A	A	A	A	A	A	A	A	a	a	A	a	A	A	A	A	A	A	A	A	A	A	A	A	A
gi|82698932|ref|NC_007618.1|::1544484	A	A	A	A	A	A	A	A	A	A	A	A	A	A	A	A	A	a	A	A	A	A	A	A	A	A	A	A	A	A	A	A	a	a	A	a	A	A	A	A	A	A	A	A	A	A	A	A	A
gi|82698932|ref|NC_007618.1|::1546231	G	G	G	G	G	G	G	G	G	G	G	G	G	G	G	G	G	g	G	G	G	G	G	G	G	G	G	G	G	G	G	G	g	g	G	g	G	G	G	G	G	G	G	G	G	G	G	G	G
gi|82698932|ref|NC_007618.1|::1548113	G	G	G	G	G	G	G	G	G	G	G	A	A	G	G	G	G	g	G	G	G	G	G	G	G	A	G	G	G	G	A	G	g	g	G	g	A	G	G	A	G	G	G	A	A	A	G	G	G
gi|82698932|ref|NC_007618.1|::1552487	C	C	C	C	C	C	C	C	C	C	C	C	C	C	C	C	C	c	C	C	C	C	C	C	C	C	C	C	C	C	C	C	c	c	C	c	C	C	C	C	C	C	C	C	C	C	C	C	C
gi|82698932|ref|NC_007618.1|::1555538	C	C	C	C	C	C	C	C	C	C	C	C	C	C	C	C	C	c	C	C	C	C	C	C	C	C	C	C	C	C	C	C	c	c	C	c	C	C	C	C	C	C	C	C	C	C	C	C	C
gi|82698932|ref|NC_007618.1|::1557074	G	G	G	G	G	G	G	G	G	G	G	G	G	G	G	G	G	g	G	G	G	G	G	G	G	G	G	G	G	G	G	G	g	g	G	t	G	G	G	G	G	G	G	G	G	G	G	G	G
gi|82698932|ref|NC_007618.1|::1562214	G	G	G	G	G	G	G	G	G	G	G	G	G	G	G	G	G	g	G	G	G	G	G	G	G	G	G	G	G	G	G	G	g	g	G	g	G	G	G	G	G	G	G	G	G	G	G	G	G
gi|82698932|ref|NC_007618.1|::1562458	G	G	G	G	G	G	G	G	G	G	G	G	G	G	G	G	G	g	G	G	G	G	G	G	G	G	G	G	G	G	G	G	g	g	G	g	G	G	G	G	G	G	G	G	G	G	G	G	G
gi|82698932|ref|NC_007618.1|::1570139	T	T	T	C	C	C	C	C	C	C	C	T	T	T	C	C	T	t	T	T	T	T	T	T	T	T	T	T	C	T	T	T	t	t	T	t	T	T	T	T	T	T	T	T	T	T	T	C	C
gi|82698932|ref|NC_007618.1|::1570987	A	C	C	C	C	C	C	C	C	C	C	C	C	C	C	C	C	c	C	C	C	C	C	C	C	C	A	C	C	C	C	C	c	c	C	c	C	C	C	C	C	C	C	C	C	C	C	C	C
gi|82698932|ref|NC_007618.1|::1571926	G	G	G	G	G	G	G	G	G	G	G	G	G	G	G	G	G	g	G	G	G	G	G	G	G	G	G	G	G	G	G	G	g	g	G	g	G	G	G	G	G	G	G	G	G	G	G	G	G
gi|82698932|ref|NC_007618.1|::1573934	C	C	C	C	C	C	C	C	C	C	C	C	C	C	C	C	C	c	C	C	C	C	C	C	C	C	C	C	C	C	C	C	c	c	C	t	C	C	C	C	C	C	C	C	C	C	C	C	C
gi|82698932|ref|NC_007618.1|::1577092	C	C	C	C	C	C	C	C	C	C	C	C	C	C	C	C	C	c	C	C	C	C	C	C	C	C	C	C	C	C	C	C	c	c	C	c	C	C	C	C	C	C	C	C	C	C	T	C	C
gi|82698932|ref|NC_007618.1|::1582243	T	T	T	T	T	T	T	T	T	T	T	T	T	T	T	T	T	t	T	T	T	T	T	T	T	T	T	T	T	T	T	T	t	t	T	t	T	T	T	T	T	T	T	T	T	T	T	T	T
gi|82698932|ref|NC_007618.1|::1584373	T	T	T	T	T	T	T	T	T	T	T	T	T	T	T	T	T	t	T	T	T	T	T	T	T	T	T	T	T	T	T	T	t	t	T	t	T	T	T	T	T	T	T	T	T	T	T	T	T
gi|82698932|ref|NC_007618.1|::1584838	A	G	G	G	G	G	G	G	G	G	G	G	G	G	G	G	G	g	G	G	G	G	G	G	G	G	A	G	G	G	G	G	g	g	G	g	G	G	G	G	G	G	G	G	G	G	G	G	G
gi|82698932|ref|NC_007618.1|::1584998	C	C	C	C	C	C	C	C	C	C	C	G	G	C	C	C	C	c	C	C	C	C	C	C	C	G	C	C	C	C	G	C	c	c	C	c	G	C	C	G	C	C	C	G	G	G	C	C	C
gi|82698932|ref|NC_007618.1|::1587035	A	A	A	A	A	A	A	A	A	A	A	A	A	A	A	A	A	a	A	A	A	A	A	A	A	A	A	A	A	A	A	A	a	a	A	a	A	A	A	A	A	A	A	A	A	A	A	A	A
gi|82698932|ref|NC_007618.1|::1587487	G	G	G	G	G	G	G	G	G	G	G	G	G	G	G	G	G	g	G	G	G	G	G	G	G	G	G	G	G	G	G	G	g	g	G	g	G	G	G	G	G	G	G	G	G	G	G	G	G
gi|82698932|ref|NC_007618.1|::1588221	G	A	A	A	A	A	A	A	A	A	A	G	G	A	A	A	A	a	A	A	A	A	A	A	A	G	G	A	A	A	G	A	a	a	A	a	G	A	A	G	A	A	A	G	G	G	A	A	A
gi|82698932|ref|NC_007618.1|::1589207	C	C	C	C	C	C	C	C	C	C	C	C	C	C	C	C	C	c	T	C	C	C	C	C	C	C	C	C	C	T	C	C	c	c	C	c	C	C	C	C	C	C	C	C	C	C	C	C	C
gi|82698932|ref|NC_007618.1|::1589402	T	C	C	C	C	C	C	C	C	C	C	T	T	C	C	C	C	c	C	C	C	C	C	C	C	T	T	C	C	C	T	C	c	c	C	c	T	C	C	T	C	C	C	T	T	T	C	C	C
gi|82698932|ref|NC_007618.1|::1589612	C	C	C	C	C	C	C	C	C	C	C	C	C	C	C	C	C	c	C	C	C	C	C	C	C	C	C	C	C	C	C	C	c	c	C	c	C	C	C	C	C	C	C	C	C	C	C	C	C
gi|82698932|ref|NC_007618.1|::1593000	G	G	G	G	G	G	A	A	A	G	G	G	G	G	A	G	G	g	G	G	G	G	G	G	G	G	G	G	A	G	G	G	g	g	G	g	G	G	G	G	G	G	G	G	G	G	G	G	G
gi|82698932|ref|NC_007618.1|::1593809	A	A	A	A	A	A	A	A	A	A	A	A	A	A	A	A	A	a	A	A	A	A	A	A	A	A	A	A	A	A	A	A	a	a	A	a	A	A	A	A	A	A	A	A	A	A	A	A	A
gi|82698932|ref|NC_007618.1|::1597039	G	A	A	A	A	A	A	A	A	A	A	A	A	A	A	A	A	a	A	A	A	A	A	A	A	A	G	A	A	A	A	A	a	a	A	a	A	A	A	A	A	A	A	A	A	A	A	A	A
gi|82698932|ref|NC_007618.1|::1598273	C	C	C	C	C	C	C	C	C	C	C	C	C	C	C	C	C	c	C	C	C	C	C	C	C	C	C	C	C	C	C	C	c	c	C	c	C	C	C	C	C	C	C	C	C	C	C	C	C
gi|82698932|ref|NC_007618.1|::1598397	T	T	T	T	T	T	T	T	T	T	T	T	T	T	T	T	T	t	T	T	T	T	T	T	T	T	T	T	T	T	T	T	t	t	T	t	T	T	T	T	T	T	T	T	T	T	C	T	T
gi|82698932|ref|NC_007618.1|::1598769	A	A	A	A	A	A	A	A	A	A	A	A	A	A	A	A	A	a	A	A	A	A	A	A	A	A	A	A	A	A	A	A	a	a	A	a	A	A	A	A	A	A	A	A	A	A	A	A	A
gi|82698932|ref|NC_007618.1|::1608282	C	C	C	C	T	C	C	C	C	C	C	C	C	C	C	C	C	c	C	C	C	C	C	C	C	C	C	C	C	C	C	C	c	c	C	c	C	C	C	C	C	C	C	C	C	C	C	C	C
gi|82698932|ref|NC_007618.1|::1611164	C	T	C	C	C	C	C	C	C	C	C	C	C	C	C	C	C	c	C	C	C	C	C	C	C	C	C	C	C	C	C	C	c	c	C	c	C	C	C	C	C	C	C	C	C	C	C	C	C
gi|82698932|ref|NC_007618.1|::1612226	G	G	G	G	G	G	G	G	G	G	G	G	G	G	G	G	G	g	G	G	G	G	G	G	G	G	G	G	G	G	G	G	g	g	G	g	G	G	G	G	G	G	G	G	G	G	G	G	G
gi|82698932|ref|NC_007618.1|::1617105	G	G	G	G	G	G	G	G	G	G	G	G	G	G	G	G	G	g	G	G	G	G	G	G	G	G	G	G	G	G	G	G	g	g	G	g	G	G	G	G	G	G	G	G	G	G	G	G	G
gi|82698932|ref|NC_007618.1|::1620393	G	G	G	G	G	G	G	G	G	G	G	G	G	G	G	G	G	g	G	G	G	G	G	G	G	G	G	G	G	G	G	G	g	g	G	g	G	G	G	G	G	G	G	G	G	G	G	G	G
gi|82698932|ref|NC_007618.1|::1622418	A	A	A	A	A	A	A	A	A	A	A	A	A	A	A	A	A	a	A	A	A	A	A	A	A	A	A	A	A	A	A	A	a	a	A	a	A	A	A	A	A	A	A	A	A	A	A	A	A
gi|82698932|ref|NC_007618.1|::1629860	C	C	C	C	C	C	C	C	C	C	C	C	C	C	C	C	C	c	C	C	C	C	C	C	C	C	C	C	C	C	C	C	c	c	C	c	C	C	C	C	C	C	C	C	C	C	C	C	C
gi|82698932|ref|NC_007618.1|::1631889	A	G	G	G	G	G	G	G	G	G	G	G	G	G	G	G	G	g	G	G	G	G	G	G	G	G	A	G	G	G	G	G	g	g	G	g	G	G	G	G	G	G	G	G	G	G	G	G	G
gi|82698932|ref|NC_007618.1|::1634724	G	G	G	G	G	G	G	G	G	G	G	G	G	G	G	G	G	g	G	G	G	G	G	G	G	G	G	G	G	G	G	G	g	g	G	g	G	G	G	G	G	G	G	G	G	G	G	G	G
gi|82698932|ref|NC_007618.1|::1636716	C	C	C	C	C	C	C	C	C	C	C	C	C	C	C	C	C	c	C	C	C	C	C	C	C	C	C	C	C	C	C	C	c	c	C	c	C	C	C	C	C	C	C	C	C	C	C	C	C
gi|82698932|ref|NC_007618.1|::1637969	C	C	C	C	C	C	C	C	C	C	C	C	C	C	C	C	C	c	C	C	C	C	C	C	C	C	C	C	C	C	C	C	c	c	C	c	C	C	C	C	C	C	C	C	C	C	C	C	C
gi|82698932|ref|NC_007618.1|::1639580	G	G	G	G	G	G	G	G	G	G	G	G	G	G	G	G	G	g	G	G	G	G	G	G	G	G	G	G	G	G	G	G	g	g	G	g	G	G	G	G	G	G	G	G	G	G	G	G	G
gi|82698932|ref|NC_007618.1|::1642062	A	G	G	G	G	G	G	G	G	G	G	G	G	G	G	G	G	g	G	G	G	G	G	G	G	G	A	G	G	G	G	G	g	g	G	g	G	G	G	G	G	G	G	G	G	G	G	G	G
gi|82698932|ref|NC_007618.1|::1642932	G	G	G	G	G	G	G	G	G	G	G	G	G	G	G	G	G	g	G	G	G	G	G	G	G	G	G	G	G	G	G	G	g	g	G	g	G	G	G	G	G	G	G	G	G	G	G	G	G
gi|82698932|ref|NC_007618.1|::1646294	T	T	T	T	T	T	T	T	T	T	T	T	T	T	T	T	T	t	T	T	T	T	T	T	T	T	T	T	T	T	T	T	t	t	T	t	T	T	T	T	T	T	T	T	T	T	T	T	T
gi|82698932|ref|NC_007618.1|::1647853	G	G	G	A	A	A	A	A	A	A	A	G	G	G	A	A	G	g	G	G	G	G	G	G	G	G	G	G	A	G	G	G	g	g	G	g	G	G	G	G	G	G	G	G	G	G	G	A	A
gi|82698932|ref|NC_007618.1|::1650686	C	C	C	C	C	C	C	C	C	C	C	C	C	C	C	C	C	c	C	C	C	C	C	C	C	C	C	C	C	C	C	C	c	c	C	c	C	C	C	C	C	C	C	C	C	C	C	C	C
gi|82698932|ref|NC_007618.1|::1651616	A	A	A	C	C	C	C	C	C	C	C	A	A	A	C	C	A	a	A	A	A	A	A	A	A	A	A	A	C	A	A	A	a	a	A	a	A	A	A	A	A	A	A	A	A	A	A	C	C
gi|82698932|ref|NC_007618.1|::1654366	T	T	T	T	T	T	T	T	T	T	T	T	T	T	T	T	T	t	T	T	T	T	T	T	T	T	T	T	T	T	T	T	t	t	T	t	T	T	T	T	T	T	T	T	T	T	T	T	T
gi|82698932|ref|NC_007618.1|::1658554	G	G	G	G	G	G	G	G	G	G	G	G	G	G	G	G	G	g	G	G	G	G	G	G	G	G	G	G	G	G	G	G	g	g	G	g	G	G	G	G	G	G	G	G	G	G	G	G	G
gi|82698932|ref|NC_007618.1|::1660229	G	G	G	G	G	G	G	G	G	G	G	G	G	G	G	G	G	g	G	G	G	G	G	G	G	G	G	G	G	G	G	G	g	g	G	g	G	G	G	G	G	G	G	G	G	G	G	G	G
gi|82698932|ref|NC_007618.1|::1663733	G	G	G	G	G	G	G	G	G	G	G	G	G	G	G	G	G	g	G	G	G	G	G	G	G	G	G	G	G	G	G	G	g	g	G	g	G	G	G	G	G	G	G	G	G	G	G	G	G
gi|82698932|ref|NC_007618.1|::1663843	A	A	A	A	A	A	A	A	A	A	A	A	A	A	A	A	A	a	A	A	A	A	A	A	A	A	A	A	A	A	A	A	a	a	A	a	A	A	A	A	A	A	A	A	A	A	A	A	A
gi|82698932|ref|NC_007618.1|::1664333	G	G	G	G	G	G	G	G	G	G	G	G	G	G	G	G	G	g	G	G	G	G	G	G	G	G	G	G	G	G	G	G	g	g	G	g	G	G	G	A	G	G	G	A	A	G	G	G	G
gi|82698932|ref|NC_007618.1|::1664438	G	G	G	G	G	G	G	G	G	G	G	G	G	G	G	G	G	g	G	G	G	G	G	G	G	G	G	G	G	G	G	G	g	g	G	g	G	G	G	G	G	G	G	G	G	G	G	G	G
gi|82698932|ref|NC_007618.1|::1673047	G	G	G	G	G	G	G	G	G	G	G	G	G	G	G	G	G	g	G	G	G	G	G	G	G	G	G	G	G	G	G	G	g	g	G	g	G	G	G	G	G	G	G	G	G	G	G	G	G
gi|82698932|ref|NC_007618.1|::1676174	G	G	G	G	G	G	G	G	G	G	G	G	G	G	G	G	G	g	G	G	G	G	G	G	G	G	G	G	G	G	G	G	g	g	G	g	G	G	G	G	G	G	G	G	G	G	G	G	G
gi|82698932|ref|NC_007618.1|::1677333	A	A	A	A	A	A	A	A	A	A	A	A	A	A	A	A	A	a	A	A	A	A	A	A	A	A	A	A	A	A	A	A	a	a	A	a	A	A	A	A	A	A	A	A	A	A	A	A	A
gi|82698932|ref|NC_007618.1|::1681268	G	G	G	G	G	G	G	G	G	G	G	G	G	G	G	G	G	g	A	G	G	G	G	G	G	G	G	G	G	A	G	G	g	g	G	g	G	G	G	G	G	G	G	G	G	G	G	G	G
gi|82698932|ref|NC_007618.1|::1683144	G	G	G	G	G	G	G	G	G	G	G	G	G	G	G	G	G	g	G	G	G	G	G	G	G	G	G	G	G	G	G	G	g	g	G	g	G	G	G	G	G	G	G	G	G	G	G	G	G
gi|82698932|ref|NC_007618.1|::1683332	A	A	A	A	A	A	A	A	A	A	A	A	A	A	A	A	A	a	A	A	A	A	A	A	A	A	A	A	A	A	A	A	a	a	A	a	A	A	A	A	A	A	A	A	A	A	A	A	A
gi|82698932|ref|NC_007618.1|::1684410	C	C	C	C	C	C	C	C	C	C	C	C	C	C	C	C	C	c	C	C	C	C	C	C	C	C	C	C	C	C	C	C	c	c	C	c	C	C	C	C	C	C	C	C	C	C	C	C	C
gi|82698932|ref|NC_007618.1|::1686156	G	G	G	G	G	G	G	G	G	G	G	G	G	T	G	G	T	t	G	T	T	T	T	T	T	G	G	G	G	G	G	G	g	g	G	g	G	G	G	G	G	G	G	G	G	G	G	G	G
gi|82698932|ref|NC_007618.1|::1686893	C	T	C	C	C	C	C	C	C	C	C	C	C	C	C	C	C	c	C	C	C	C	C	C	C	C	C	C	C	C	C	C	c	c	C	c	C	C	C	C	C	C	C	C	C	C	C	C	C
gi|82698932|ref|NC_007618.1|::1687690	G	G	G	G	G	G	G	G	G	G	G	G	G	G	G	G	G	g	G	G	G	G	G	G	G	G	G	G	G	G	G	G	g	g	G	g	G	G	G	G	G	G	G	G	G	G	G	G	G
gi|82698932|ref|NC_007618.1|::1690636	C	C	C	C	C	C	C	C	C	C	C	C	C	C	C	C	C	c	T	C	C	C	C	C	C	C	C	C	C	T	C	C	c	c	C	c	C	C	C	C	C	C	C	C	C	C	C	C	C
gi|82698932|ref|NC_007618.1|::1691201	T	T	T	T	T	T	T	T	T	T	T	T	T	T	T	T	T	t	T	T	T	T	T	T	T	T	T	T	T	T	T	T	t	t	T	t	T	T	T	T	T	T	T	T	T	T	T	T	T
gi|82698932|ref|NC_007618.1|::1691217	T	T	T	T	T	T	T	T	T	T	T	T	T	T	T	T	T	t	T	T	T	T	T	T	T	T	T	T	T	T	T	T	t	t	T	t	T	T	T	T	T	T	T	T	T	T	T	T	T
gi|82698932|ref|NC_007618.1|::1691220	T	T	T	T	T	T	T	T	T	T	T	T	T	T	T	T	T	t	T	T	T	T	T	T	T	T	T	T	T	T	T	T	t	t	T	t	T	T	T	T	T	T	T	T	T	T	T	T	T
gi|82698932|ref|NC_007618.1|::1691224	G	G	G	G	G	G	G	G	G	G	G	G	G	G	G	G	G	g	G	G	G	G	G	G	G	G	G	G	G	G	G	G	g	g	G	g	G	G	G	G	G	G	G	G	G	G	G	G	G
gi|82698932|ref|NC_007618.1|::1694426	G	G	G	G	G	G	G	G	G	G	G	G	G	G	G	G	G	g	G	G	G	G	G	G	G	G	G	G	G	G	G	G	g	g	G	g	G	G	G	G	G	G	G	G	G	G	G	G	G
gi|82698932|ref|NC_007618.1|::1701768	C	C	C	C	C	C	C	C	C	C	C	T	T	C	C	C	C	c	C	C	C	C	C	C	C	T	C	C	C	C	T	C	c	c	C	c	T	C	C	T	C	C	C	T	T	T	C	C	C
gi|82698932|ref|NC_007618.1|::1708430	G	G	G	T	T	G	G	G	G	T	T	G	G	G	G	T	G	g	G	G	G	G	G	G	G	G	G	G	G	G	G	G	g	g	G	g	G	G	G	G	G	G	G	G	G	G	G	T	T
gi|82698932|ref|NC_007618.1|::1708805	C	C	C	C	C	C	C	C	C	C	C	T	T	C	C	C	C	c	C	C	C	C	C	C	C	T	C	C	C	C	T	C	c	c	C	c	T	C	C	T	C	C	C	T	T	T	C	C	C
gi|82698932|ref|NC_007618.1|::1710165	A	A	A	A	A	A	A	A	A	A	A	A	A	A	A	A	A	a	A	A	A	A	A	A	A	A	A	A	A	A	A	A	a	a	A	a	A	A	A	T	A	A	A	T	T	A	A	A	A
gi|82698932|ref|NC_007618.1|::1710193	A	A	A	A	A	A	A	A	A	A	A	A	A	A	A	G	A	a	A	A	A	A	A	A	A	A	A	A	A	A	A	A	a	a	A	a	A	A	A	A	A	A	A	A	A	A	A	A	A
gi|82698932|ref|NC_007618.1|::1710314	C	T	T	C	C	C	C	C	C	C	C	C	C	C	C	C	C	c	C	C	C	C	C	C	C	C	C	C	C	C	C	C	c	c	C	c	C	C	C	C	C	C	C	C	C	C	C	C	C
gi|82698932|ref|NC_007618.1|::1713055	G	G	G	G	G	G	G	G	G	G	G	G	G	G	G	G	G	g	G	G	G	G	G	G	G	G	G	G	G	G	G	G	g	g	G	g	G	G	G	G	G	G	G	G	G	G	G	G	G
gi|82698932|ref|NC_007618.1|::1714038	G	G	G	G	G	G	G	G	G	G	G	G	G	G	G	G	G	g	G	G	G	G	G	G	G	G	G	G	G	G	G	G	g	g	G	g	G	G	G	G	G	G	G	G	G	G	G	G	G
gi|82698932|ref|NC_007618.1|::1714090	A	A	A	A	A	A	A	A	A	A	A	A	A	A	A	A	A	a	A	A	A	A	A	A	A	A	A	A	A	A	A	A	a	a	A	a	A	A	A	A	A	A	A	A	A	A	A	A	A
gi|82698932|ref|NC_007618.1|::1714520	G	G	G	G	G	G	G	G	G	G	G	G	G	G	G	G	G	g	G	G	G	G	G	G	G	G	G	G	G	G	G	G	g	g	G	g	G	G	G	G	G	G	G	G	G	G	G	G	G
gi|82698932|ref|NC_007618.1|::1714525	C	C	C	C	C	C	C	C	C	C	C	C	C	C	C	C	C	c	C	C	C	C	C	C	C	C	C	C	C	C	C	C	c	c	C	c	C	C	C	C	C	C	C	C	C	C	C	C	C
gi|82698932|ref|NC_007618.1|::1716159	G	G	G	G	G	G	G	G	G	G	G	G	G	G	G	G	G	g	G	G	G	G	G	G	G	G	G	G	G	G	G	G	g	g	G	g	G	G	G	G	G	G	G	G	G	G	G	G	G
gi|82698932|ref|NC_007618.1|::1718884	G	G	G	G	G	G	G	G	G	G	G	G	G	G	G	G	G	g	G	G	G	G	G	G	G	G	G	G	G	G	G	G	g	g	G	g	G	G	G	G	G	G	G	G	G	G	G	G	G
gi|82698932|ref|NC_007618.1|::1720077	G	G	G	G	G	G	G	G	G	G	G	A	A	G	G	G	G	g	G	G	G	G	G	G	G	A	G	G	G	G	A	G	g	g	G	g	A	G	G	A	G	G	G	A	A	A	G	G	G
gi|82698932|ref|NC_007618.1|::1720459	G	G	G	G	G	G	G	G	G	G	G	G	G	G	G	G	G	g	G	G	G	G	G	G	G	G	G	G	G	G	G	G	g	g	G	g	G	G	G	G	G	G	G	G	G	G	G	G	G
gi|82698932|ref|NC_007618.1|::1723176	A	A	A	A	A	A	A	A	A	A	A	A	A	A	A	A	A	a	A	A	A	A	A	A	A	A	A	A	A	A	A	A	a	a	A	a	A	A	A	A	A	A	A	A	A	A	A	A	A
gi|82698932|ref|NC_007618.1|::1723956	C	C	C	C	C	C	C	C	C	C	C	T	T	C	C	C	C	c	C	C	C	C	C	C	C	T	C	C	C	C	T	C	c	c	C	c	T	C	C	T	C	C	C	T	T	T	C	C	C
gi|82698932|ref|NC_007618.1|::1727599	A	A	A	A	A	A	A	A	A	A	A	A	A	A	A	A	A	g	A	A	A	A	A	A	A	A	A	A	A	A	A	A	g	a	A	a	A	A	A	A	A	A	A	A	A	A	A	A	A
gi|82698932|ref|NC_007618.1|::1730491	G	A	A	G	G	G	G	G	G	G	G	G	G	G	G	G	G	g	G	G	G	G	G	G	G	G	G	A	G	G	G	A	a	a	A	a	G	A	A	G	A	A	A	G	G	G	G	G	G
gi|82698932|ref|NC_007618.1|::1733003	G	G	G	G	G	G	G	G	G	G	G	G	G	G	G	G	G	g	G	G	G	G	G	G	G	G	G	G	G	G	G	G	g	g	G	g	G	G	G	G	G	G	G	G	G	G	G	G	G
gi|82698932|ref|NC_007618.1|::1734924	T	T	T	T	T	T	T	T	T	T	T	T	T	T	T	T	T	t	T	T	T	T	T	T	T	T	T	T	T	T	T	T	t	t	T	t	T	T	T	T	T	T	T	T	T	T	T	T	T
gi|82698932|ref|NC_007618.1|::1742940	G	G	G	G	G	G	G	G	G	G	G	A	A	G	G	G	G	g	G	G	G	G	G	G	G	A	G	G	G	G	A	G	g	g	G	g	A	G	G	A	G	G	G	A	A	A	G	G	G
gi|82698932|ref|NC_007618.1|::1750670	T	C	C	C	C	C	C	C	C	C	C	C	C	C	C	C	C	c	C	C	C	C	C	C	C	C	T	C	C	C	C	C	c	c	C	c	C	C	C	C	C	C	C	C	C	C	C	C	C
gi|82698932|ref|NC_007618.1|::1751488	G	G	G	G	G	G	G	G	G	G	G	G	G	G	G	G	G	g	G	G	G	G	G	G	G	G	G	G	G	G	G	G	g	g	G	g	G	G	G	G	G	G	G	G	G	G	G	G	G
gi|82698932|ref|NC_007618.1|::1751813	C	C	C	C	C	C	C	C	C	C	C	C	C	C	C	C	C	c	C	C	C	C	C	C	C	C	C	C	C	C	C	C	c	c	C	c	C	C	C	C	T	C	C	C	C	C	C	C	C
gi|82698932|ref|NC_007618.1|::1758217	C	C	C	C	C	C	C	C	C	C	C	C	C	C	C	C	C	c	C	C	C	C	C	C	C	C	C	C	C	C	C	C	c	c	C	c	C	C	C	C	C	C	C	C	C	C	C	C	C
gi|82698932|ref|NC_007618.1|::1771702	A	A	A	A	A	A	A	A	A	A	A	A	A	A	A	A	A	a	A	A	A	A	A	A	A	A	A	A	A	A	A	A	a	a	A	a	A	A	A	A	A	A	A	A	A	A	A	A	A
gi|82698932|ref|NC_007618.1|::1771789	C	C	C	C	C	C	C	C	C	C	C	C	C	C	C	C	C	c	C	C	C	C	C	C	C	C	C	C	C	C	C	C	c	c	C	c	C	C	C	C	C	C	C	C	C	C	C	C	C
gi|82698932|ref|NC_007618.1|::1772188	A	A	A	A	A	A	A	A	A	A	A	A	A	A	A	A	A	a	A	A	A	A	A	A	A	A	A	A	A	A	A	A	a	a	A	a	A	A	A	A	A	A	A	A	A	A	A	A	A
gi|82698932|ref|NC_007618.1|::1772350	G	G	G	G	G	G	G	G	G	G	G	A	A	G	G	G	G	g	G	G	G	G	G	G	G	A	G	G	G	G	A	G	g	g	G	g	A	G	G	A	G	G	G	A	A	A	G	G	G
gi|82698932|ref|NC_007618.1|::1773339	G	G	G	G	G	G	G	G	G	G	G	T	T	G	G	G	G	g	G	G	G	G	G	G	G	T	G	G	G	G	T	G	g	g	G	g	T	G	G	T	G	G	G	T	T	T	G	G	G
gi|82698932|ref|NC_007618.1|::1776462	C	C	C	C	C	C	C	C	C	C	C	C	C	C	C	C	C	c	C	C	C	C	C	C	C	C	C	C	C	C	C	C	c	c	C	c	T	C	C	C	C	C	C	C	C	C	C	C	C
gi|82698932|ref|NC_007618.1|::1778652	G	G	G	G	G	G	G	G	G	G	G	G	G	G	G	G	G	g	G	G	G	G	G	G	G	G	G	G	G	G	G	G	g	g	G	g	G	G	G	G	A	G	G	G	G	G	G	G	G
gi|82698932|ref|NC_007618.1|::1782721	T	A	A	A	A	A	A	A	A	A	A	A	A	A	A	A	A	a	A	A	A	A	A	A	A	A	T	A	A	A	A	A	a	a	A	a	A	A	A	A	A	A	A	A	A	A	A	A	A
gi|82698932|ref|NC_007618.1|::1788434	T	G	G	G	G	G	G	G	G	G	G	G	G	G	G	G	G	g	G	G	G	G	G	G	G	G	T	G	G	G	G	G	g	g	G	g	G	G	G	G	G	G	G	G	G	G	G	G	G
gi|82698932|ref|NC_007618.1|::1790512	T	T	T	T	T	T	T	T	T	T	T	T	T	T	T	T	T	t	T	T	T	T	T	T	T	T	T	T	T	T	T	T	t	t	T	t	T	T	T	T	T	T	T	T	T	T	T	T	T
gi|82698932|ref|NC_007618.1|::1792802	G	G	G	T	T	T	T	T	T	T	T	G	G	G	T	T	G	g	G	G	G	G	G	G	G	G	G	G	T	G	G	G	g	g	G	g	G	G	G	G	G	G	G	G	G	G	G	T	T
gi|82698932|ref|NC_007618.1|::1795591	G	G	G	G	G	G	G	G	G	G	G	G	G	G	G	G	G	g	G	G	G	G	G	G	G	G	G	G	G	G	G	G	g	g	G	g	G	G	G	G	G	G	G	G	G	G	G	A	G
gi|82698932|ref|NC_007618.1|::1796563	A	A	A	A	A	A	A	A	A	A	A	A	A	A	A	A	A	a	A	A	A	A	A	A	A	A	A	A	A	A	A	A	a	a	A	a	A	A	A	A	A	A	A	A	A	A	A	A	A
gi|82698932|ref|NC_007618.1|::1797873	T	T	T	T	T	T	T	T	T	T	T	T	T	T	T	T	T	t	T	T	T	T	T	T	T	T	T	T	T	T	T	T	t	t	T	t	T	T	T	T	T	T	T	T	T	T	T	T	T
gi|82698932|ref|NC_007618.1|::1801660	T	T	T	T	T	T	T	T	T	T	T	T	T	T	T	T	T	t	T	T	T	T	T	T	T	T	T	T	T	T	T	T	t	t	T	t	T	T	T	T	T	T	T	T	T	T	T	T	T
gi|82698932|ref|NC_007618.1|::1801715	G	G	G	G	G	G	G	G	G	G	G	G	G	G	G	G	G	g	G	G	G	G	G	G	G	G	G	G	G	G	G	G	g	g	G	g	G	G	G	G	G	G	G	G	G	G	G	G	G
gi|82698932|ref|NC_007618.1|::1810122	G	G	G	G	G	G	G	G	G	G	G	G	G	G	G	G	G	g	G	G	G	G	G	G	G	G	G	G	G	G	G	G	g	g	G	g	G	G	G	G	G	G	G	G	G	G	G	G	G
gi|82698932|ref|NC_007618.1|::1810130	A	C	C	C	C	C	C	C	C	C	C	C	C	C	C	C	C	c	C	C	C	C	C	C	C	C	A	C	C	C	C	C	c	c	C	c	C	C	C	C	C	C	C	C	C	C	C	C	C
gi|82698932|ref|NC_007618.1|::1810327	C	C	C	C	C	C	C	C	C	C	C	C	C	C	C	C	C	c	C	C	C	C	C	C	C	C	C	C	C	C	C	C	c	c	C	c	C	C	C	C	C	C	C	C	C	C	C	C	C
gi|82698932|ref|NC_007618.1|::1810501	C	C	C	C	C	C	C	C	C	C	C	C	C	C	C	C	C	c	C	C	C	C	C	C	C	C	C	C	C	C	C	C	c	c	C	c	C	C	C	C	C	C	C	C	C	C	C	C	C
gi|82698932|ref|NC_007618.1|::1812537	C	C	C	C	C	C	C	C	C	C	C	C	C	C	C	C	C	c	C	C	C	C	C	C	C	C	C	C	C	C	C	C	c	c	C	c	C	C	C	C	C	C	C	C	C	C	C	C	C
gi|82698932|ref|NC_007618.1|::1815718	G	G	G	G	G	G	G	G	G	G	G	A	A	G	G	G	G	g	G	G	G	G	G	G	G	A	G	G	G	G	A	G	g	g	G	g	A	G	G	A	G	G	G	A	A	A	G	G	G
gi|82698932|ref|NC_007618.1|::1818168	C	C	C	C	C	C	C	C	C	C	C	T	T	C	C	C	C	c	C	C	C	C	C	C	C	T	C	C	C	C	T	C	c	c	C	c	T	C	C	T	C	C	C	T	T	T	C	C	C
gi|82698932|ref|NC_007618.1|::1819750	G	G	G	G	G	G	G	G	G	G	G	G	G	G	G	G	G	g	G	G	G	G	G	G	G	G	G	G	G	G	G	G	g	g	G	g	G	G	G	G	G	G	G	G	G	G	G	G	G
gi|82698932|ref|NC_007618.1|::1820365	C	C	C	C	C	C	C	C	C	C	C	C	C	C	C	C	C	c	C	C	C	C	C	C	C	C	C	C	C	C	C	C	c	c	C	c	C	C	C	C	C	C	C	C	C	C	C	C	C
gi|82698932|ref|NC_007618.1|::1825573	C	C	T	C	C	C	C	C	C	C	C	C	C	C	C	C	C	c	C	C	C	C	C	C	C	C	C	C	C	C	C	C	c	c	C	c	C	C	C	C	C	C	C	C	C	C	C	C	C
gi|82698932|ref|NC_007618.1|::1826149	C	C	C	C	C	C	C	C	C	C	C	C	C	C	C	C	C	c	C	C	C	C	C	C	C	C	C	C	C	C	C	C	c	c	C	c	C	C	C	C	C	C	C	C	C	C	C	C	C
gi|82698932|ref|NC_007618.1|::1826549	C	C	C	C	C	C	C	C	C	C	C	C	C	C	C	C	C	c	C	C	C	C	C	C	C	C	C	C	C	C	C	C	c	c	C	c	C	C	C	C	C	T	C	C	C	C	C	C	C
gi|82698932|ref|NC_007618.1|::1829042	A	A	A	A	A	A	A	A	A	A	A	A	A	A	A	A	A	a	A	A	A	A	A	A	A	A	A	A	A	A	A	A	a	a	A	a	A	A	A	A	A	A	A	A	A	A	A	A	A
gi|82698932|ref|NC_007618.1|::1829530	C	C	C	C	C	A	C	C	C	C	C	C	C	C	C	C	C	c	C	C	C	C	C	C	C	C	C	C	C	C	C	C	c	c	C	c	C	C	C	C	C	C	C	C	C	C	C	C	C
gi|82698932|ref|NC_007618.1|::1831922	C	C	C	C	C	C	C	C	C	C	C	C	C	C	C	C	C	c	C	C	C	C	C	C	C	C	C	C	C	C	C	C	c	c	C	c	C	C	C	C	C	C	C	C	C	C	C	C	C
gi|82698932|ref|NC_007618.1|::1834626	G	G	A	G	G	G	G	G	G	G	G	G	G	G	G	G	G	g	G	G	G	G	G	G	G	G	G	G	G	G	G	G	g	g	G	g	G	G	G	G	G	G	G	G	G	G	G	G	G
gi|82698932|ref|NC_007618.1|::1838491	G	T	T	T	T	T	T	T	T	T	T	G	G	T	T	T	T	t	T	T	T	T	T	T	T	G	G	T	T	T	G	T	t	t	T	t	G	T	T	G	T	T	T	G	G	G	T	T	T
gi|82698932|ref|NC_007618.1|::1841650	A	A	A	A	A	A	A	A	A	A	A	A	A	A	A	A	A	a	A	A	A	A	A	A	A	A	A	A	A	A	A	A	a	a	A	a	A	A	A	A	A	A	A	A	A	A	A	A	A
gi|82698932|ref|NC_007618.1|::1843426	G	A	A	A	A	A	A	A	A	A	A	G	G	A	A	A	A	a	A	A	A	A	A	A	A	G	G	A	A	A	G	A	a	a	A	a	G	A	A	G	A	A	A	G	G	G	A	A	A
gi|82698932|ref|NC_007618.1|::1848618	G	G	A	G	G	G	G	G	G	G	G	G	G	G	G	G	G	g	G	G	G	G	G	G	G	G	G	G	G	G	G	G	g	g	G	g	G	G	G	G	G	G	G	G	G	G	G	G	G
gi|82698932|ref|NC_007618.1|::1849816	C	C	C	C	C	C	C	C	C	C	C	C	C	C	C	C	C	c	C	C	C	C	C	C	C	C	C	C	C	C	C	C	c	c	C	c	C	C	C	C	C	C	C	C	C	C	C	C	C
gi|82698932|ref|NC_007618.1|::1852800	C	C	C	C	C	C	C	C	C	C	C	C	C	C	C	C	C	c	C	C	C	C	C	C	C	C	C	C	C	C	C	C	c	c	C	c	C	C	C	C	C	C	C	C	C	C	C	C	C
gi|82698932|ref|NC_007618.1|::1854673	C	C	C	C	C	C	C	C	C	C	C	C	C	C	C	T	C	c	C	C	C	C	C	C	C	C	C	C	C	C	C	C	c	c	C	c	C	C	C	C	C	C	C	C	C	C	C	C	C
gi|82698932|ref|NC_007618.1|::1857923	G	G	G	G	G	G	G	G	G	G	G	G	G	G	G	G	G	g	G	G	G	G	G	G	G	G	G	G	G	G	G	G	g	g	G	g	G	G	G	G	A	G	G	G	G	G	G	G	G
gi|82698932|ref|NC_007618.1|::1861686	C	C	C	C	C	C	C	C	C	C	C	C	C	T	C	C	T	t	T	T	T	T	T	T	T	C	C	C	C	T	C	C	c	c	C	c	C	C	C	C	C	C	C	C	C	C	T	C	C
gi|82698932|ref|NC_007618.1|::1865066	T	T	T	T	T	T	T	T	T	T	T	C	C	T	T	T	T	t	T	T	T	T	T	T	T	C	T	T	T	T	C	T	t	t	T	t	C	T	T	C	T	T	T	C	C	C	T	T	T
gi|82698932|ref|NC_007618.1|::1868483	C	C	C	C	C	C	C	C	C	C	C	C	C	C	C	C	C	c	C	C	C	C	C	C	C	C	C	C	C	C	C	C	c	c	C	c	C	C	C	C	C	C	C	C	C	C	C	C	C
gi|82698932|ref|NC_007618.1|::1868760	T	T	T	T	T	T	T	T	T	T	T	T	T	T	T	T	T	t	T	T	T	T	T	T	T	T	T	T	T	T	T	T	t	t	T	t	T	T	T	T	T	T	T	T	T	T	T	T	T
gi|82698932|ref|NC_007618.1|::1877754	G	C	C	G	G	G	G	G	G	G	G	G	G	G	G	G	G	g	G	G	G	G	G	G	G	G	G	G	G	G	G	G	g	g	G	g	G	G	G	G	G	G	G	G	G	G	G	G	G
gi|82698932|ref|NC_007618.1|::1878089	G	G	G	G	G	G	G	G	G	G	G	G	G	G	G	G	G	g	G	G	G	G	G	G	G	G	G	G	G	G	G	G	g	g	G	g	G	G	G	G	G	G	G	G	G	G	G	G	G
gi|82698932|ref|NC_007618.1|::1881618	T	T	T	T	T	T	T	T	T	T	T	T	T	T	T	T	T	t	T	T	T	T	T	T	T	T	T	T	T	T	T	T	t	t	T	t	T	T	T	T	T	T	T	T	T	T	T	T	T
gi|82698932|ref|NC_007618.1|::1884147	G	G	G	G	G	G	G	G	G	G	G	G	G	G	G	G	G	g	G	G	G	G	G	G	G	G	G	G	G	G	G	G	g	g	G	g	G	G	G	G	A	G	G	G	G	G	G	G	G
gi|82698932|ref|NC_007618.1|::1893197	G	G	G	G	G	G	G	G	G	G	G	G	G	G	G	G	G	g	G	G	G	G	G	G	G	G	G	G	G	G	G	G	g	g	G	g	G	G	G	G	G	G	G	G	G	G	G	G	G
gi|82698932|ref|NC_007618.1|::1894418	C	T	T	C	C	C	C	C	C	C	C	C	C	C	C	C	C	c	C	C	C	C	C	C	C	C	C	T	C	C	C	T	t	t	T	t	C	T	T	C	T	T	T	C	C	C	C	C	C
gi|82698932|ref|NC_007618.1|::1895422	C	C	C	C	C	C	C	C	C	C	C	C	C	C	C	C	C	c	C	C	C	C	C	C	C	C	C	C	C	C	C	C	c	c	C	c	C	C	C	C	C	C	C	C	C	C	C	C	C
gi|82698932|ref|NC_007618.1|::1899545	G	G	G	G	G	G	G	G	G	G	G	G	G	G	G	G	G	g	G	G	G	G	G	G	G	G	G	G	G	G	G	G	g	g	G	g	G	G	G	G	G	G	G	G	G	G	G	G	G
gi|82698932|ref|NC_007618.1|::1899699	G	G	G	G	G	G	G	G	G	G	G	G	G	G	G	G	G	g	G	G	G	G	G	G	G	G	G	G	G	G	G	G	g	g	G	g	G	G	G	G	G	G	G	G	G	G	G	G	G
gi|82698932|ref|NC_007618.1|::1901071	T	T	T	T	T	T	T	T	T	T	T	T	T	A	T	T	A	a	T	A	A	A	A	A	A	T	T	T	T	T	T	T	t	t	T	t	T	T	T	T	T	T	T	T	T	T	T	T	T
gi|82698932|ref|NC_007618.1|::1902346	C	C	C	C	C	C	C	C	C	C	C	C	C	C	C	C	C	c	G	C	C	C	C	C	C	C	C	C	C	G	C	C	c	c	C	c	C	C	C	C	C	C	C	C	C	C	C	C	C
gi|82698932|ref|NC_007618.1|::1903923	T	T	T	T	T	T	T	T	T	T	T	T	T	T	T	T	T	t	T	T	T	T	T	T	T	T	T	T	T	T	T	T	t	t	T	t	T	T	T	T	T	T	T	T	T	T	T	T	T
gi|82698932|ref|NC_007618.1|::1906006	G	G	G	G	G	G	G	G	G	G	G	G	G	G	G	G	G	g	G	G	G	G	G	G	G	G	G	G	G	G	G	G	g	g	G	g	G	G	G	G	G	G	G	G	G	G	G	G	G
gi|82698932|ref|NC_007618.1|::1908853	G	G	G	G	G	G	G	G	G	G	G	G	G	G	G	G	G	g	G	G	G	G	G	G	G	G	G	G	G	G	G	G	g	g	G	g	G	G	G	G	G	G	G	G	G	G	G	G	G
gi|82698932|ref|NC_007618.1|::1910470	G	G	G	G	G	G	G	G	G	G	G	G	G	G	G	G	G	g	G	G	G	G	G	G	G	G	G	G	G	G	G	G	g	g	G	g	G	G	G	G	G	G	G	G	G	G	A	G	G
gi|82698932|ref|NC_007618.1|::1913233	A	A	A	A	A	A	A	A	A	A	A	A	A	A	A	A	A	a	A	A	A	A	A	A	A	A	A	A	A	A	A	A	a	a	A	g	A	A	A	A	A	A	A	A	A	A	A	A	A
gi|82698932|ref|NC_007618.1|::1925272	G	G	G	G	G	G	G	G	G	G	G	G	G	G	G	G	G	g	G	G	G	G	G	G	G	G	G	G	G	G	G	G	g	g	G	g	G	G	G	G	G	G	G	G	G	G	G	G	G
gi|82698932|ref|NC_007618.1|::1930003	G	G	G	G	G	G	G	G	G	G	G	G	G	G	G	G	G	g	G	G	G	G	G	G	G	G	G	G	G	G	G	G	g	g	G	g	G	G	G	G	G	G	G	G	G	G	G	G	G
gi|82698932|ref|NC_007618.1|::1933570	G	G	G	G	G	G	G	G	G	G	G	G	G	G	G	G	G	g	G	G	G	G	G	G	G	G	G	G	G	G	G	G	t	g	G	g	G	G	G	G	G	G	G	G	G	G	G	G	G
gi|82698932|ref|NC_007618.1|::1945764	C	C	C	C	C	C	C	C	C	C	C	C	C	C	C	C	C	c	C	C	C	C	C	C	C	C	C	C	C	C	C	C	c	c	C	c	C	C	C	C	C	C	C	C	C	C	C	C	C
gi|82698932|ref|NC_007618.1|::1947628	G	G	G	G	G	G	G	G	G	G	G	G	G	G	G	G	G	g	G	G	G	G	G	G	G	G	G	G	G	G	G	G	g	g	G	g	G	G	G	G	G	G	G	G	G	G	G	G	G
gi|82698932|ref|NC_007618.1|::1948922	C	C	C	C	C	C	C	C	C	C	C	C	C	C	C	C	C	c	C	C	C	C	C	C	C	C	C	C	C	C	C	C	c	c	C	c	C	C	C	C	C	C	C	C	C	C	C	C	C
gi|82698932|ref|NC_007618.1|::1950388	A	A	A	A	A	A	A	A	A	A	A	A	A	A	A	A	A	a	A	A	A	A	A	A	A	A	A	A	A	A	A	A	a	a	A	a	A	A	A	A	A	A	A	A	A	A	A	A	A
gi|82698932|ref|NC_007618.1|::1950863	G	G	G	G	G	G	G	G	G	G	G	G	G	G	G	G	G	g	G	G	G	G	G	G	G	G	G	G	G	G	G	G	g	g	G	g	G	G	G	G	G	G	G	G	G	G	G	G	G
gi|82698932|ref|NC_007618.1|::1954979	T	T	T	T	T	T	T	T	T	T	T	T	T	T	T	T	T	t	T	T	T	T	T	T	T	T	T	T	T	T	T	T	t	t	T	t	T	T	T	T	T	C	C	T	T	T	T	T	T
gi|82698932|ref|NC_007618.1|::1955455	G	G	G	G	G	G	G	G	G	G	G	G	G	G	G	G	G	g	G	G	G	G	G	G	G	G	G	G	G	G	G	G	g	g	G	g	G	G	G	G	G	G	G	G	G	G	G	G	G
gi|82698932|ref|NC_007618.1|::1957512	C	C	C	C	C	C	C	C	C	C	C	C	C	C	C	C	C	c	C	C	C	C	C	C	C	C	C	C	C	C	C	C	c	c	C	c	C	C	C	C	C	C	C	C	C	C	C	C	C
gi|82698932|ref|NC_007618.1|::1961086	T	T	T	C	C	C	C	C	C	C	C	T	T	T	C	C	T	t	T	T	T	T	T	T	T	T	T	T	C	T	T	T	t	t	T	t	T	T	T	T	T	T	T	T	T	T	T	C	C
gi|82698932|ref|NC_007618.1|::1962155	T	C	C	C	C	C	C	C	C	C	C	T	T	C	C	C	C	c	C	C	C	C	C	C	C	T	T	C	C	C	T	C	c	c	C	c	T	C	C	T	C	C	C	T	T	T	C	C	C
gi|82698932|ref|NC_007618.1|::1962586	G	G	G	G	G	G	G	G	G	G	G	G	G	G	G	G	G	g	G	G	G	G	G	G	G	G	G	G	G	G	G	G	g	g	G	g	G	G	G	G	G	G	G	G	G	G	G	G	G
gi|82698932|ref|NC_007618.1|::1969206	A	A	A	A	A	A	A	A	A	A	A	G	G	A	A	A	A	a	A	A	A	A	A	A	A	G	A	A	A	A	G	A	a	a	A	a	G	A	A	G	A	A	A	G	G	G	A	A	A
gi|82698932|ref|NC_007618.1|::1970180	C	C	C	C	C	C	C	C	C	C	T	C	C	C	C	C	C	c	C	C	C	C	C	C	C	C	C	C	C	C	C	C	c	c	C	c	C	C	C	C	C	C	C	C	C	C	C	C	C
gi|82698932|ref|NC_007618.1|::1970423	G	G	G	G	G	G	G	G	G	G	G	G	G	G	G	G	G	g	G	G	G	G	G	G	G	G	G	G	G	G	G	G	g	g	G	g	G	G	G	G	G	G	G	G	G	G	G	G	G
gi|82698932|ref|NC_007618.1|::1973972	C	C	C	C	C	C	C	C	C	C	C	C	C	C	C	C	C	c	C	C	C	C	C	C	C	C	C	C	C	C	C	C	c	c	C	c	C	C	C	C	C	C	C	C	C	C	C	C	C
gi|82698932|ref|NC_007618.1|::1980411	C	C	C	C	C	C	C	C	C	C	C	C	C	C	C	C	C	c	C	C	C	C	C	C	C	C	C	C	C	C	C	C	c	c	C	c	C	C	C	C	C	C	C	C	C	C	C	C	C
gi|82698932|ref|NC_007618.1|::1980903	G	G	G	G	G	G	G	G	G	G	G	G	G	G	G	G	G	g	G	G	G	G	G	G	G	G	G	G	G	G	G	G	g	g	G	g	G	G	G	G	G	G	G	G	G	G	G	G	G
gi|82698932|ref|NC_007618.1|::1982479	G	G	G	G	G	G	G	G	G	G	G	G	G	G	G	G	G	g	G	G	G	G	G	G	G	G	G	G	G	G	G	G	g	g	G	g	G	G	G	G	G	G	G	G	G	G	G	G	G
gi|82698932|ref|NC_007618.1|::1983013	T	T	T	T	T	T	T	T	T	T	T	T	T	T	T	T	T	t	T	T	T	T	T	T	T	T	T	T	T	T	T	T	t	t	T	t	T	T	T	T	T	T	T	T	T	T	T	T	T
gi|82698932|ref|NC_007618.1|::1983977	C	C	C	C	C	C	C	C	C	C	C	C	C	C	C	C	C	c	C	C	C	C	C	C	C	C	C	C	C	C	C	C	c	c	C	c	C	C	C	C	C	C	C	C	C	C	C	C	C
gi|82698932|ref|NC_007618.1|::1984086	C	C	C	C	C	C	C	C	C	C	C	C	C	C	C	C	C	c	C	C	C	C	C	C	C	C	C	C	C	C	C	C	c	c	C	c	C	C	C	C	C	C	C	C	C	C	C	C	C
gi|82698932|ref|NC_007618.1|::1985279	C	C	C	C	C	C	C	C	C	C	C	C	C	C	C	C	C	c	C	C	C	C	C	C	C	C	C	T	C	C	C	T	t	t	T	t	C	T	T	C	T	T	T	C	C	C	C	C	C
gi|82698932|ref|NC_007618.1|::1986788	G	G	G	G	G	G	G	G	G	G	G	G	G	G	G	G	G	g	G	G	G	G	G	G	G	G	G	G	G	G	G	A	a	a	A	a	G	G	G	G	G	G	G	G	G	G	G	G	G
gi|82698932|ref|NC_007618.1|::1990591	G	G	G	G	G	G	G	G	G	G	G	G	G	G	G	G	G	g	G	G	G	G	G	G	G	G	G	G	G	G	G	G	g	g	G	g	G	G	G	G	G	G	G	G	G	G	G	G	G
gi|82698932|ref|NC_007618.1|::1991043	A	A	A	A	A	A	A	A	A	A	A	A	A	C	A	A	C	c	C	C	C	C	C	C	C	A	A	A	A	C	A	A	a	a	A	a	A	A	A	A	A	A	A	A	A	A	C	A	A
gi|82698932|ref|NC_007618.1|::1991266	G	G	G	G	G	G	G	G	G	G	G	G	G	G	G	G	G	g	G	G	G	G	G	G	G	G	G	G	G	G	G	G	g	g	G	g	G	G	G	G	G	G	G	G	G	G	G	G	G
gi|82698932|ref|NC_007618.1|::1993103	G	G	G	G	G	G	G	G	G	G	G	G	G	G	G	G	G	g	G	G	G	G	G	G	G	G	G	G	G	G	G	G	g	g	G	g	G	G	G	G	G	G	G	G	G	G	G	G	G
gi|82698932|ref|NC_007618.1|::1993303	C	C	C	C	C	C	C	C	C	C	C	C	C	C	C	C	C	c	C	C	C	C	C	C	C	C	C	C	C	C	C	C	c	c	C	c	C	C	C	C	C	C	C	C	C	C	C	C	C
gi|82698932|ref|NC_007618.1|::1994913	G	G	G	G	G	G	G	G	G	G	G	G	G	G	G	G	G	g	G	G	G	G	G	G	G	G	G	G	G	G	G	G	g	g	G	g	G	C	G	G	G	G	G	G	G	G	G	G	G
gi|82698932|ref|NC_007618.1|::1995357	A	A	A	A	A	A	A	A	A	A	A	A	A	A	A	A	A	a	A	A	A	A	A	A	A	A	A	T	A	A	A	T	t	t	T	t	A	T	T	A	T	T	T	A	A	A	A	A	A
gi|82698932|ref|NC_007618.1|::1995568	G	G	G	G	G	G	G	G	G	G	G	G	G	G	G	G	G	g	G	G	G	G	G	G	G	G	G	G	G	G	G	G	g	g	G	g	G	G	G	G	G	G	G	G	G	G	G	G	G
gi|82698932|ref|NC_007618.1|::1999783	C	C	C	C	C	C	C	C	C	C	C	C	C	C	C	C	C	c	C	C	C	C	C	C	C	C	C	C	C	C	C	C	c	c	C	c	C	C	C	C	C	C	C	C	C	C	C	C	C
gi|82698932|ref|NC_007618.1|::2001506	C	C	C	C	C	C	C	C	C	C	C	C	C	C	C	C	C	c	C	C	C	C	C	C	C	C	C	C	C	C	C	C	c	c	C	c	C	C	C	C	C	C	C	C	C	C	C	C	C
gi|82698932|ref|NC_007618.1|::2006008	T	C	C	C	C	C	C	C	C	C	C	C	C	C	C	C	C	c	C	C	C	C	C	C	C	C	T	C	C	C	C	C	c	c	C	c	C	C	C	C	C	C	C	C	C	C	C	C	C
gi|82698932|ref|NC_007618.1|::2009790	C	C	C	C	C	C	C	C	C	C	C	C	C	C	C	C	C	c	C	C	C	C	C	C	C	C	C	C	C	C	C	C	c	c	C	c	C	C	C	C	C	C	C	C	C	C	C	C	C
gi|82698932|ref|NC_007618.1|::2010290	T	T	T	T	T	T	T	T	T	T	T	T	T	T	T	T	T	t	T	T	T	T	T	T	T	T	T	T	T	T	T	T	t	t	T	t	T	T	T	T	T	T	T	T	T	T	T	T	T
gi|82698932|ref|NC_007618.1|::2010603	G	G	G	G	G	G	G	G	G	G	G	A	A	G	G	G	G	g	G	G	G	G	G	G	G	A	G	G	G	G	A	G	g	g	G	g	A	G	G	A	G	G	G	A	A	A	G	G	G
gi|82698932|ref|NC_007618.1|::2011874	C	C	C	C	C	C	C	C	C	C	C	C	C	C	C	C	C	c	C	C	C	C	C	C	C	C	C	C	C	T	C	C	c	c	C	c	C	C	C	C	C	C	C	C	C	C	C	C	C
gi|82698932|ref|NC_007618.1|::2013687	C	C	C	C	C	C	C	C	C	C	C	C	C	C	C	C	C	c	C	C	C	C	C	C	C	C	C	C	C	C	C	C	c	c	C	c	C	C	C	C	C	C	C	C	C	C	C	C	C
gi|82698932|ref|NC_007618.1|::2013718	G	A	A	A	A	A	A	A	A	A	A	G	G	A	A	A	A	a	A	A	A	A	A	A	A	G	G	A	A	A	G	A	a	a	A	a	G	A	A	G	A	A	A	G	G	G	A	A	A
gi|82698932|ref|NC_007618.1|::2015004	G	G	G	G	G	G	G	G	G	G	G	G	G	G	G	G	G	g	G	G	G	G	G	G	G	G	G	G	G	G	G	G	g	g	G	g	G	G	G	G	G	G	G	G	G	G	G	G	G
gi|82698932|ref|NC_007618.1|::2015194	G	G	G	G	G	G	G	G	G	G	G	G	G	G	G	G	G	g	G	G	G	G	G	G	G	G	G	G	G	G	G	G	g	g	G	g	G	G	G	G	G	G	G	G	G	G	G	G	G
gi|82698932|ref|NC_007618.1|::2015762	A	A	A	A	A	A	A	A	A	A	A	A	A	A	A	A	A	a	A	A	A	A	A	A	A	A	A	A	A	A	A	A	a	a	A	a	A	A	A	A	A	A	A	A	A	A	A	A	A
gi|82698932|ref|NC_007618.1|::2017394	T	T	T	T	T	T	T	T	T	T	T	T	T	T	T	T	T	t	T	T	T	T	T	T	T	T	T	T	T	T	T	T	t	t	T	t	T	T	T	T	T	T	T	T	T	T	T	T	T
gi|82698932|ref|NC_007618.1|::2018201	C	C	C	C	C	C	C	C	C	C	C	C	C	C	C	C	C	c	C	C	C	C	C	C	C	C	C	C	C	C	C	C	c	c	C	c	C	C	C	C	C	C	C	C	C	C	C	C	C
gi|82698932|ref|NC_007618.1|::2021949	C	C	C	C	C	C	C	C	C	C	C	C	C	C	C	C	C	c	C	C	C	C	C	C	C	C	C	C	C	C	C	C	c	c	C	c	C	C	C	C	C	C	C	C	C	C	C	C	C
gi|82698932|ref|NC_007618.1|::2026858	A	A	A	A	A	A	A	A	A	A	A	A	A	A	A	A	A	a	A	A	A	A	A	A	A	A	A	A	A	A	A	A	a	a	A	a	A	A	A	A	A	A	A	A	A	A	A	A	A
gi|82698932|ref|NC_007618.1|::2027196	G	G	G	G	G	G	G	G	G	G	G	G	G	G	G	G	G	g	G	G	G	G	G	G	G	G	G	G	G	G	G	G	g	g	G	g	G	G	G	G	G	G	G	G	G	G	G	G	G
gi|82698932|ref|NC_007618.1|::2030738	G	A	A	A	A	A	A	A	A	A	A	A	A	A	A	A	A	a	A	A	A	A	A	A	A	A	G	A	A	A	A	A	a	a	A	a	A	A	A	A	A	A	A	A	A	A	A	A	A
gi|82698932|ref|NC_007618.1|::2034071	C	C	C	C	C	C	C	C	C	C	C	C	C	C	C	C	C	c	C	C	C	C	C	C	C	C	C	C	C	C	C	C	c	c	C	c	C	C	C	C	C	C	C	C	C	C	C	C	C
gi|82698932|ref|NC_007618.1|::2034155	G	G	G	G	G	G	G	G	G	G	G	G	G	C	G	G	C	c	G	C	C	C	C	C	C	G	G	G	G	G	G	G	g	g	G	g	G	G	G	G	G	G	G	G	G	G	G	G	G
gi|82698932|ref|NC_007618.1|::2037164	G	G	G	G	G	G	G	G	G	G	G	G	G	G	G	G	G	g	G	G	G	G	G	G	G	G	G	G	G	G	G	G	g	g	G	g	G	G	G	G	T	G	G	G	G	G	G	G	G
gi|82698932|ref|NC_007618.1|::2037889	A	C	C	C	C	C	C	C	C	C	C	C	C	C	C	C	C	c	C	C	C	C	C	C	C	C	A	C	C	C	C	C	c	c	C	c	C	C	C	C	C	C	C	C	C	C	C	C	C
gi|82698932|ref|NC_007618.1|::2038780	T	T	T	T	T	T	T	T	T	T	T	T	T	T	T	T	T	t	T	T	T	T	T	T	T	T	T	T	T	T	T	T	t	t	T	t	T	T	T	T	T	T	T	T	T	T	T	T	T
gi|82698932|ref|NC_007618.1|::2040968	C	A	C	C	C	C	C	C	C	C	C	C	C	C	C	C	C	c	C	C	C	C	C	C	C	C	C	C	C	C	C	C	c	c	C	c	C	C	C	C	C	C	C	C	C	C	C	C	C
gi|82698932|ref|NC_007618.1|::2043826	G	G	G	G	G	G	G	G	G	G	G	G	G	G	G	G	G	g	G	G	G	G	G	G	G	G	G	G	G	G	G	G	g	g	G	g	G	G	G	G	G	G	G	G	G	G	G	G	G
gi|82698932|ref|NC_007618.1|::2044456	C	C	C	C	C	C	C	C	C	C	C	G	G	C	C	C	C	c	C	C	C	C	C	C	C	G	C	C	C	C	G	C	c	c	C	c	G	C	C	C	C	C	C	C	C	C	C	C	C
gi|82698932|ref|NC_007618.1|::2046140	G	G	G	G	G	G	G	G	G	G	G	G	G	G	G	G	G	g	G	G	G	G	G	G	G	G	G	G	G	G	G	G	g	g	G	g	G	G	G	G	G	G	G	G	G	G	G	G	G
gi|82698932|ref|NC_007618.1|::2046157	G	G	G	G	G	G	G	G	G	G	G	G	G	G	G	G	G	g	G	G	G	G	G	G	G	G	G	G	G	G	G	G	g	g	G	g	G	G	G	G	G	G	G	G	G	G	G	G	G
gi|82698932|ref|NC_007618.1|::2052279	G	G	G	G	G	G	G	G	G	G	G	G	G	G	G	G	G	g	G	G	G	G	G	G	G	G	G	G	G	G	G	G	g	g	G	g	G	G	G	G	G	G	G	G	G	G	G	G	G
gi|82698932|ref|NC_007618.1|::2053012	A	G	G	G	G	G	G	G	G	G	G	G	G	G	G	G	G	g	G	G	G	G	G	G	G	G	A	G	G	G	G	G	g	g	G	g	G	G	G	G	G	G	G	G	G	G	G	G	G
gi|82698932|ref|NC_007618.1|::2053134	T	C	C	C	C	C	C	C	C	C	C	C	C	C	C	C	C	c	C	C	C	C	C	C	C	C	T	C	C	C	C	C	c	c	C	c	C	C	C	C	C	C	C	C	C	C	C	C	C
gi|82698932|ref|NC_007618.1|::2057262	C	C	C	C	C	C	C	C	C	C	C	C	C	C	C	C	C	c	C	C	C	C	C	C	C	C	C	C	C	C	C	C	c	c	C	c	C	C	C	C	C	C	C	C	C	C	C	C	C
gi|82698932|ref|NC_007618.1|::2058481	G	G	G	G	G	G	G	G	G	G	G	G	G	G	G	G	G	g	G	G	G	G	G	G	G	G	G	G	G	G	G	G	g	g	G	g	G	G	G	G	G	G	G	G	G	G	G	G	G
gi|82698932|ref|NC_007618.1|::2063243	C	C	C	C	C	C	C	C	C	C	C	C	C	C	C	T	C	c	C	C	C	C	C	C	C	C	C	C	C	C	C	C	c	c	C	c	C	C	C	C	C	C	C	C	C	C	C	C	C
gi|82698932|ref|NC_007618.1|::2066208	C	C	C	C	C	C	C	C	C	C	C	C	C	C	C	C	C	c	C	C	C	C	C	C	C	C	C	C	C	C	C	C	c	c	C	c	C	C	C	C	C	C	C	C	C	C	C	C	C
gi|82698932|ref|NC_007618.1|::2069295	A	A	A	A	A	A	A	A	A	A	A	A	A	A	A	A	A	a	A	A	A	A	A	A	A	A	A	A	A	A	A	A	a	a	A	a	A	A	A	A	A	A	A	A	A	A	A	A	A
gi|82698932|ref|NC_007618.1|::2072469	G	G	G	G	G	G	G	G	G	G	G	G	G	T	G	G	T	t	T	T	T	T	T	T	T	G	G	G	G	T	G	G	g	g	G	g	G	G	G	G	G	G	G	G	G	G	T	G	G
gi|82698932|ref|NC_007618.1|::2072523	C	C	C	C	C	C	C	C	C	C	C	C	C	C	C	C	C	c	C	C	C	C	C	C	C	C	C	C	C	C	C	C	c	c	C	c	C	C	C	C	C	C	C	C	C	C	C	C	C
gi|82698932|ref|NC_007618.1|::2073723	A	A	A	A	A	A	A	A	A	A	A	A	A	A	A	A	A	a	A	A	A	A	A	A	A	A	A	A	A	A	A	A	a	a	A	a	A	A	A	A	A	A	A	A	A	A	A	A	A
gi|82698932|ref|NC_007618.1|::2075256	C	C	T	C	C	C	C	C	C	C	C	C	C	C	C	C	C	c	C	C	C	C	C	C	C	C	C	C	C	C	C	C	c	c	C	c	C	C	C	C	C	C	C	C	C	C	C	C	C
gi|82698932|ref|NC_007618.1|::2076182	A	A	A	A	A	A	A	A	A	A	A	A	A	A	A	A	A	a	A	A	A	A	A	A	A	A	A	A	A	A	A	A	a	a	A	a	A	A	A	A	A	A	A	A	A	A	G	A	A
gi|82698932|ref|NC_007618.1|::2076560	C	C	C	C	C	C	C	C	C	C	C	C	C	C	C	C	C	c	C	C	C	C	C	C	C	C	C	C	C	C	C	C	c	c	C	c	C	C	C	C	C	C	C	C	C	C	C	C	C
gi|82698932|ref|NC_007618.1|::2081337	G	G	G	G	G	G	G	G	G	G	G	G	G	G	G	G	G	g	G	G	G	G	G	G	G	G	G	G	G	G	G	G	g	g	G	g	G	G	G	G	G	G	G	G	G	G	G	G	G
gi|82698932|ref|NC_007618.1|::2085319	C	C	C	C	C	C	C	C	C	C	C	T	T	C	C	C	C	c	C	C	C	C	C	C	C	T	C	C	C	C	T	C	c	c	C	c	T	C	C	T	C	C	C	T	T	T	C	C	C
gi|82698932|ref|NC_007618.1|::2085785	C	C	C	C	C	C	C	C	C	C	C	C	C	C	C	C	C	c	C	C	C	C	C	C	C	C	C	C	C	C	C	C	c	c	C	c	C	C	C	C	C	C	C	C	C	C	C	C	C
gi|82698932|ref|NC_007618.1|::2087915	G	G	G	G	G	G	G	G	G	G	G	G	G	G	G	G	G	g	G	G	G	G	G	G	G	G	G	G	G	G	G	G	g	g	G	g	G	G	G	G	G	G	G	G	G	G	G	G	G
gi|82698932|ref|NC_007618.1|::2095125	C	C	C	C	C	C	C	C	C	C	C	C	C	C	C	C	C	c	C	C	C	C	C	C	C	C	C	C	C	C	C	C	c	c	C	c	C	C	C	C	C	C	C	C	C	C	C	C	C
gi|82698932|ref|NC_007618.1|::2097555	C	C	C	C	C	C	C	C	C	C	C	C	C	C	C	C	C	c	T	C	C	C	C	C	C	C	C	C	C	T	C	C	c	c	C	c	C	C	C	C	C	C	C	C	C	C	C	C	C
gi|82698932|ref|NC_007618.1|::2098467	T	T	C	T	T	T	T	T	T	T	T	T	T	T	T	T	T	t	T	T	T	T	T	T	T	T	T	T	T	T	T	T	t	t	T	t	T	T	T	T	T	T	T	T	T	T	T	T	T
gi|82698932|ref|NC_007618.1|::2099772	C	C	C	C	C	C	C	C	C	C	C	C	C	C	C	C	C	c	C	C	C	C	C	C	C	C	C	C	C	C	C	C	c	c	C	c	C	C	C	C	C	C	C	C	C	C	C	C	C
gi|82698932|ref|NC_007618.1|::2103193	C	C	C	C	C	C	C	C	C	C	C	C	C	C	C	C	C	c	C	C	C	C	C	C	C	C	C	C	C	C	C	C	c	c	C	c	C	C	C	C	C	C	C	C	C	C	C	C	C
gi|82698932|ref|NC_007618.1|::2104952	C	A	A	A	A	A	A	A	A	A	A	C	C	A	A	A	A	a	A	A	A	A	A	A	A	C	C	A	A	A	C	A	a	a	A	a	C	A	A	C	A	A	A	C	C	C	A	A	A
gi|82698932|ref|NC_007618.1|::2106286	C	C	C	C	C	C	C	C	C	C	C	C	C	C	C	C	C	c	C	C	C	C	C	C	C	C	C	C	C	C	C	C	c	c	C	c	C	C	C	C	C	C	C	C	C	C	C	C	C
gi|82698932|ref|NC_007618.1|::2106646	C	C	C	C	C	C	C	C	C	C	C	C	C	C	C	C	C	c	C	C	C	C	C	C	C	C	C	C	C	C	C	C	c	c	C	c	C	C	C	C	C	C	C	C	C	C	C	C	C
gi|82698932|ref|NC_007618.1|::2113050	G	G	G	G	G	G	G	G	G	G	G	G	G	G	G	G	G	g	G	G	G	G	G	G	G	G	G	G	G	G	G	G	g	g	G	g	G	G	G	G	G	G	G	G	G	G	G	G	G
gi|82698932|ref|NC_007618.1|::2115086	T	C	C	C	C	C	C	C	C	C	C	C	C	C	C	C	C	c	C	C	C	C	C	C	C	C	T	C	C	C	C	C	c	c	C	c	C	C	C	C	C	C	C	C	C	C	C	C	C
gi|82698932|ref|NC_007618.1|::2116148	T	T	T	T	T	T	T	T	T	T	T	T	T	T	T	T	T	t	T	T	T	T	T	T	T	T	T	T	T	T	T	T	t	t	T	t	T	T	T	T	T	T	T	T	T	T	T	T	T
gi|83268957|ref|NC_007624.1|::2850	G	G	G	G	G	G	G	G	G	G	G	G	G	A	G	G	A	a	A	A	A	A	A	A	A	G	G	G	G	A	G	G	g	g	G	g	G	G	G	G	G	G	G	G	G	G	A	G	G
gi|83268957|ref|NC_007624.1|::3041	G	G	G	G	G	G	G	G	G	G	G	G	G	G	G	G	G	g	G	G	G	G	G	G	G	G	G	G	G	G	G	G	g	g	G	g	G	G	G	G	G	G	G	G	G	G	G	G	G
gi|83268957|ref|NC_007624.1|::3968	A	A	A	A	A	A	A	A	A	A	A	A	A	A	A	A	A	a	A	A	A	A	A	A	A	A	A	A	A	A	A	A	a	a	A	a	A	A	A	A	G	A	A	A	A	A	A	A	A
gi|83268957|ref|NC_007624.1|::10244	C	C	C	C	C	C	C	C	C	C	C	C	C	C	C	C	C	c	C	C	C	C	C	C	C	C	C	C	C	C	C	C	c	c	C	c	C	C	C	C	C	C	C	C	C	C	C	C	C
gi|83268957|ref|NC_007624.1|::11870	C	C	C	C	C	C	C	C	C	C	C	C	C	C	C	C	C	c	C	C	C	C	C	C	C	C	C	C	C	C	C	C	c	c	C	c	C	C	C	C	C	C	C	C	C	C	C	C	C
gi|83268957|ref|NC_007624.1|::13291	C	C	C	C	C	C	C	C	C	C	C	A	A	C	C	C	C	c	C	C	C	C	C	C	C	A	C	C	C	C	A	C	c	c	C	c	A	C	C	A	C	C	C	A	A	A	C	C	C
gi|83268957|ref|NC_007624.1|::14622	C	C	C	C	C	C	C	C	C	C	C	C	C	C	C	C	C	c	C	C	C	C	C	C	C	C	C	C	C	C	C	C	c	c	C	c	C	C	C	C	C	C	C	C	C	C	C	C	C
gi|83268957|ref|NC_007624.1|::15237	C	C	C	C	C	C	C	C	C	C	C	C	C	C	C	C	C	c	C	C	C	C	C	C	C	C	C	C	C	C	C	C	c	c	C	c	C	C	C	C	C	C	C	C	C	C	C	C	C
gi|83268957|ref|NC_007624.1|::15612	T	T	T	T	T	T	T	T	T	T	T	T	T	T	T	T	T	t	T	T	T	T	T	T	T	T	T	T	T	T	T	T	t	t	T	t	T	T	T	T	T	T	T	T	T	T	T	T	T
gi|83268957|ref|NC_007624.1|::15915	C	C	C	C	C	C	C	C	C	C	C	C	C	C	C	C	C	c	C	C	C	C	C	C	C	C	C	C	C	C	C	C	c	c	C	c	C	C	C	C	C	C	C	C	C	C	C	C	C
gi|83268957|ref|NC_007624.1|::26425	C	T	C	C	C	C	C	C	C	C	C	C	C	C	C	C	C	c	C	C	C	C	C	C	C	C	C	C	C	C	C	C	c	c	C	c	C	C	C	C	C	C	C	C	C	C	C	C	C
gi|83268957|ref|NC_007624.1|::27757	T	T	T	G	G	G	G	G	G	G	G	T	T	T	G	G	T	t	T	T	T	T	T	T	T	T	T	T	G	T	T	T	t	t	T	t	T	T	T	T	T	T	T	T	T	T	T	G	G
gi|83268957|ref|NC_007624.1|::29364	A	A	A	A	A	A	A	A	A	A	A	A	A	A	A	A	A	a	A	A	A	A	A	A	A	A	A	A	A	A	A	A	a	a	A	a	A	A	A	A	A	A	A	A	A	A	A	A	A
gi|83268957|ref|NC_007624.1|::32876	C	C	C	C	C	C	C	C	C	C	C	C	C	C	C	C	C	c	C	C	C	C	C	C	C	C	C	C	C	C	C	C	c	c	C	c	C	C	C	C	C	C	C	C	C	C	C	C	C
gi|83268957|ref|NC_007624.1|::33156	C	T	C	C	C	C	C	C	C	C	C	C	C	C	C	C	C	c	C	C	C	C	C	C	C	C	C	C	C	C	C	C	c	c	C	c	C	C	C	C	C	C	C	C	C	C	C	C	C
gi|83268957|ref|NC_007624.1|::34706	G	G	G	G	G	G	G	G	G	G	G	G	G	G	G	G	G	g	G	G	G	G	G	G	G	G	G	G	G	G	G	G	g	g	G	g	G	G	G	G	G	G	G	G	G	G	G	G	G
gi|83268957|ref|NC_007624.1|::35504	G	G	G	G	G	G	G	G	G	G	G	G	G	G	G	G	G	g	G	G	G	G	G	G	G	G	G	G	G	G	G	G	g	g	G	g	G	G	G	G	G	G	G	G	G	G	G	G	G
gi|83268957|ref|NC_007624.1|::37002	C	C	C	C	C	C	C	C	C	C	C	C	C	T	C	C	T	t	C	T	T	T	T	T	T	C	C	C	C	C	C	C	c	c	C	c	C	C	C	C	C	C	C	C	C	C	C	C	C
gi|83268957|ref|NC_007624.1|::44815	G	G	G	G	G	G	G	G	G	G	G	G	G	G	G	G	G	g	G	G	G	G	G	G	G	G	G	G	G	G	G	G	a	g	G	g	G	G	G	G	G	G	G	G	G	G	G	G	G
gi|83268957|ref|NC_007624.1|::47707	C	C	C	C	C	C	C	C	C	C	C	C	C	C	C	C	C	c	C	C	C	C	C	C	C	C	C	C	C	C	C	C	c	c	C	c	C	C	C	C	C	C	C	C	C	C	C	C	C
gi|83268957|ref|NC_007624.1|::49588	G	G	G	G	G	G	G	G	G	G	G	G	G	G	G	G	G	g	G	G	G	G	G	G	G	G	G	G	G	G	G	G	g	g	G	g	G	G	G	G	G	G	G	G	G	G	G	G	G
gi|83268957|ref|NC_007624.1|::52156	T	T	T	T	T	T	T	T	T	T	T	T	T	T	T	T	T	t	T	T	T	T	T	T	T	T	T	A	T	T	T	T	t	t	T	t	T	A	A	T	T	T	T	T	T	T	T	T	T
gi|83268957|ref|NC_007624.1|::54078	C	C	C	C	C	C	C	C	C	C	C	C	C	C	C	C	C	c	C	C	C	C	C	C	C	C	C	C	C	C	C	C	c	c	C	c	C	C	C	C	C	C	C	C	C	C	C	C	C
gi|83268957|ref|NC_007624.1|::54227	C	C	C	C	C	C	C	C	C	C	C	C	C	C	C	C	C	c	C	C	C	C	C	C	C	C	C	C	C	C	C	C	c	c	C	c	C	C	C	C	C	C	C	C	C	C	C	C	C
gi|83268957|ref|NC_007624.1|::54494	T	T	G	T	T	T	T	T	T	T	T	T	T	T	T	T	T	t	T	T	T	T	T	T	T	T	T	T	T	T	T	T	t	t	T	t	T	T	T	T	T	T	T	T	T	T	T	T	T
gi|83268957|ref|NC_007624.1|::54580	T	G	G	G	G	G	G	G	G	G	G	G	G	G	G	G	G	g	G	G	G	G	G	G	G	G	T	G	G	G	G	G	g	g	G	g	G	G	G	G	G	G	G	G	G	G	G	G	G
gi|83268957|ref|NC_007624.1|::56615	C	C	C	C	C	C	C	C	C	C	C	C	C	C	C	C	C	c	C	C	C	C	C	C	C	C	C	T	C	C	C	C	c	c	C	c	C	T	T	C	C	C	C	C	C	C	C	C	C
gi|83268957|ref|NC_007624.1|::57308	G	G	G	G	G	G	G	G	G	G	G	A	A	G	G	G	G	g	G	G	G	G	G	G	G	A	G	G	G	G	A	G	g	g	G	g	A	G	G	A	G	G	G	A	A	A	G	G	G
gi|83268957|ref|NC_007624.1|::62155	C	T	T	T	T	T	T	T	T	T	T	T	T	T	T	T	T	t	T	T	T	T	T	T	T	T	C	T	T	T	T	T	t	t	T	t	T	T	T	T	T	T	T	T	T	T	T	T	T
gi|83268957|ref|NC_007624.1|::62330	C	C	C	C	C	C	C	C	C	C	C	A	A	C	C	C	C	c	C	C	C	C	C	C	C	A	C	C	C	C	A	C	c	c	C	c	A	C	C	A	C	C	C	A	A	A	C	C	C
gi|83268957|ref|NC_007624.1|::65508	C	C	C	C	C	C	C	C	C	C	C	C	C	C	C	C	C	c	C	C	C	C	C	C	C	C	C	C	C	C	C	C	c	c	C	c	C	C	C	C	C	C	C	C	C	C	C	C	C
gi|83268957|ref|NC_007624.1|::66027	G	G	T	G	G	G	G	G	G	G	G	G	G	G	G	G	G	g	G	G	G	G	G	G	G	G	G	G	G	G	G	G	g	g	G	g	G	G	G	G	G	G	G	G	G	G	G	G	G
gi|83268957|ref|NC_007624.1|::66158	A	A	A	A	A	A	A	A	A	A	A	A	A	A	A	A	A	a	A	A	A	A	A	A	A	A	A	A	A	A	A	A	a	a	A	a	A	A	A	A	A	A	A	A	A	A	A	A	A
gi|83268957|ref|NC_007624.1|::70850	T	T	T	T	T	T	T	T	T	T	T	T	T	T	T	T	T	t	T	T	T	T	T	T	T	T	T	T	T	T	T	T	t	t	T	t	T	T	T	T	T	T	T	T	T	T	T	T	T
gi|83268957|ref|NC_007624.1|::75570	C	C	C	C	T	C	C	C	C	C	C	C	C	C	C	C	C	c	C	C	C	C	C	C	C	C	C	C	C	C	C	C	c	c	C	c	C	C	C	C	C	C	C	C	C	C	C	C	C
gi|83268957|ref|NC_007624.1|::78461	T	T	T	T	T	T	T	T	T	T	T	T	T	T	T	T	T	t	T	T	T	T	T	T	T	T	T	T	T	T	T	T	t	t	T	t	T	T	T	T	T	T	T	T	T	T	T	T	T
gi|83268957|ref|NC_007624.1|::78878	C	C	C	C	C	C	C	C	C	C	C	T	T	C	C	C	C	c	C	C	C	C	C	C	C	T	C	C	C	C	T	C	c	c	C	c	T	C	C	T	C	C	C	T	T	T	C	C	C
gi|83268957|ref|NC_007624.1|::81032	G	G	G	G	G	G	G	G	G	G	G	G	G	G	G	G	G	g	G	G	G	G	G	G	G	G	G	G	G	G	G	G	g	g	G	g	G	G	G	G	G	G	G	G	G	G	G	G	G
gi|83268957|ref|NC_007624.1|::81701	G	G	G	G	G	G	G	G	G	G	G	G	G	G	G	G	G	g	G	G	G	G	G	G	G	G	G	G	G	G	G	G	g	g	G	g	G	G	G	G	G	G	G	G	G	G	G	G	G
gi|83268957|ref|NC_007624.1|::83015	A	A	A	A	A	A	A	A	A	A	A	A	A	A	A	A	A	a	A	A	A	A	A	A	A	A	A	A	A	A	A	A	a	a	A	a	A	A	A	A	A	A	A	A	A	A	A	A	A
gi|83268957|ref|NC_007624.1|::85428	G	G	G	G	G	G	G	G	G	G	G	G	G	A	G	G	A	a	G	A	A	A	A	A	A	G	G	G	G	G	G	G	g	g	G	g	G	G	G	G	G	G	G	G	G	G	G	G	G
gi|83268957|ref|NC_007624.1|::88353	C	C	C	C	C	C	C	C	C	C	C	C	C	C	C	C	C	c	C	C	C	C	C	C	C	C	C	C	C	C	C	C	c	c	C	c	C	C	C	C	T	C	C	C	C	C	C	C	C
gi|83268957|ref|NC_007624.1|::89283	T	T	T	T	T	T	T	T	T	T	T	T	T	T	T	T	T	t	T	T	T	T	T	T	T	T	T	T	T	T	T	T	t	t	T	t	T	T	T	T	T	T	T	T	T	T	T	T	T
gi|83268957|ref|NC_007624.1|::90471	C	C	C	C	C	C	C	C	C	C	C	C	C	C	C	C	C	c	C	C	C	C	C	C	C	C	C	C	C	C	C	C	c	c	C	c	C	C	C	C	C	C	C	C	C	C	C	C	C
gi|83268957|ref|NC_007624.1|::94608	G	G	G	G	G	G	G	G	G	G	G	G	G	G	G	G	G	g	G	G	G	G	G	G	G	G	G	G	G	G	G	G	g	g	G	g	G	G	G	G	G	G	G	G	G	G	G	G	G
gi|83268957|ref|NC_007624.1|::95170	G	G	G	G	G	G	G	G	G	G	G	G	G	G	G	G	G	g	G	G	G	G	G	G	G	G	G	G	G	G	G	G	g	g	G	g	G	G	G	G	G	G	G	G	G	G	G	G	G
gi|83268957|ref|NC_007624.1|::97870	C	C	C	C	C	C	C	C	C	C	C	C	C	C	C	C	C	c	C	C	C	C	C	C	C	C	C	C	C	C	C	C	c	c	C	c	C	C	C	C	C	C	C	C	C	C	C	C	C
gi|83268957|ref|NC_007624.1|::99903	C	C	C	C	C	C	C	C	C	C	C	C	C	C	C	C	C	c	C	C	C	C	C	C	C	C	C	C	C	C	C	C	c	c	C	c	C	C	C	C	C	C	C	C	C	C	C	C	C
gi|83268957|ref|NC_007624.1|::104857	C	C	C	C	C	C	C	C	C	C	C	T	T	C	C	C	C	c	C	C	C	C	C	C	C	T	C	C	C	C	T	C	c	c	C	c	T	C	C	T	C	C	C	T	T	T	C	C	C
gi|83268957|ref|NC_007624.1|::106167	A	A	A	A	A	A	A	A	A	A	A	A	A	G	A	A	G	g	G	G	G	G	G	G	G	A	A	A	A	G	A	A	a	a	A	a	A	A	A	A	A	A	A	A	A	A	G	A	A
gi|83268957|ref|NC_007624.1|::113524	G	A	A	G	G	G	G	G	G	G	G	G	G	G	G	G	G	g	G	G	G	G	G	G	G	G	G	G	G	G	G	G	g	g	G	g	G	G	G	G	G	G	G	G	G	G	G	G	G
gi|83268957|ref|NC_007624.1|::114884	C	C	C	C	C	C	C	C	C	C	C	C	C	C	C	C	C	c	C	C	C	C	C	C	C	C	C	C	C	C	C	C	c	c	C	c	C	C	C	C	C	C	C	C	C	C	C	C	C
gi|83268957|ref|NC_007624.1|::118214	C	C	C	C	C	C	C	C	C	C	C	C	C	C	C	C	C	c	C	C	C	C	C	C	C	C	C	C	C	C	C	C	c	c	C	c	C	C	C	C	C	C	C	C	C	C	C	C	C
gi|83268957|ref|NC_007624.1|::118985	C	C	C	C	C	C	C	C	C	C	C	C	C	C	C	C	C	c	C	C	C	C	C	C	C	C	C	C	C	C	C	C	c	c	C	c	C	C	C	C	C	C	C	C	C	C	C	C	C
gi|83268957|ref|NC_007624.1|::122758	G	G	G	G	G	G	G	G	G	G	G	G	G	G	G	G	G	g	G	G	G	G	G	G	G	G	G	G	G	G	G	G	g	g	G	g	G	G	G	G	G	G	G	G	G	G	G	G	G
gi|83268957|ref|NC_007624.1|::129991	G	G	G	G	G	G	G	G	G	G	G	G	G	G	G	G	G	g	G	G	G	G	G	G	G	G	G	G	G	G	G	G	g	g	G	g	G	G	G	G	G	G	G	G	G	G	G	G	G
gi|83268957|ref|NC_007624.1|::130688	T	T	T	T	T	T	T	T	T	T	T	T	T	T	T	T	T	t	T	T	T	T	T	T	T	T	T	T	T	T	T	T	t	t	T	t	T	T	T	T	T	T	T	T	T	T	T	T	T
gi|83268957|ref|NC_007624.1|::130927	C	C	C	C	C	C	C	C	C	C	C	T	T	C	C	C	C	c	C	C	C	C	C	C	C	T	C	C	C	C	T	C	c	c	C	c	T	C	C	T	C	C	C	T	T	T	C	C	C
gi|83268957|ref|NC_007624.1|::133805	G	G	G	G	G	G	G	G	G	G	G	G	G	G	G	G	G	g	G	G	G	G	G	G	G	G	G	G	G	G	G	G	g	g	G	g	G	G	G	G	G	G	G	G	G	G	G	G	G
gi|83268957|ref|NC_007624.1|::137881	C	C	A	C	C	C	C	C	C	C	C	C	C	C	C	C	C	c	C	C	C	C	C	C	C	C	C	C	C	C	C	C	c	c	C	c	C	C	C	C	C	C	C	C	C	C	C	C	C
gi|83268957|ref|NC_007624.1|::141695	A	A	A	A	A	A	A	A	A	A	A	A	A	A	A	A	A	a	A	A	A	A	A	A	A	A	A	A	A	A	A	A	a	a	A	a	A	A	A	A	A	A	A	A	A	A	A	A	A
gi|83268957|ref|NC_007624.1|::141724	G	G	G	G	G	G	G	G	G	G	G	A	A	G	G	G	G	g	G	G	G	G	G	G	G	A	G	G	G	G	A	G	g	g	G	g	A	G	G	A	G	G	G	A	A	A	G	G	G
gi|83268957|ref|NC_007624.1|::150800	G	G	G	G	G	G	G	G	G	G	G	G	G	G	G	G	G	g	G	G	G	G	G	G	G	G	G	G	G	G	G	G	g	g	G	g	G	G	G	G	G	G	G	G	G	G	G	G	G
gi|83268957|ref|NC_007624.1|::161906	C	C	C	C	C	C	C	C	C	C	C	C	C	C	C	C	C	c	C	C	C	C	C	C	C	C	C	C	C	C	C	C	c	c	C	c	C	C	C	C	C	C	C	C	C	C	C	C	C
gi|83268957|ref|NC_007624.1|::163087	T	T	T	T	T	T	T	T	T	T	T	T	T	T	T	T	T	t	T	T	T	T	T	T	T	T	T	T	T	T	T	T	t	a	T	t	T	T	T	T	T	T	T	T	T	T	T	T	T
gi|83268957|ref|NC_007624.1|::163485	G	G	G	G	G	G	G	G	G	G	G	G	G	G	G	G	G	g	G	G	G	G	G	G	G	G	G	G	G	G	G	G	g	g	G	g	G	G	G	G	A	G	G	G	G	G	G	G	G
gi|83268957|ref|NC_007624.1|::163553	C	C	C	C	C	C	C	C	C	C	C	C	C	C	C	C	C	c	C	C	C	C	C	C	C	C	C	C	C	C	C	C	c	c	C	c	C	C	C	C	C	C	C	C	C	C	C	C	C
gi|83268957|ref|NC_007624.1|::163896	G	G	G	G	G	G	G	G	G	G	G	G	G	G	G	G	G	g	G	G	G	G	G	G	G	G	G	G	G	G	G	G	g	g	G	g	G	A	G	G	G	G	G	G	G	G	G	G	G
gi|83268957|ref|NC_007624.1|::164023	G	G	G	G	G	G	G	G	G	G	G	G	G	G	G	G	G	g	G	G	G	G	G	G	G	G	G	G	G	G	G	G	g	g	G	g	G	G	G	G	G	G	G	G	G	G	G	G	G
gi|83268957|ref|NC_007624.1|::165341	T	T	T	T	T	T	T	T	T	T	T	T	T	T	T	T	T	t	T	T	T	T	T	T	T	T	T	C	T	T	T	C	c	c	C	c	T	C	C	T	T	T	T	T	T	T	T	T	T
gi|83268957|ref|NC_007624.1|::168632	T	C	C	C	C	C	C	C	C	C	C	C	C	C	C	C	C	c	C	C	C	C	C	C	C	C	T	C	C	C	C	C	c	c	C	c	C	C	C	C	C	C	C	C	C	C	C	C	C
gi|83268957|ref|NC_007624.1|::172306	C	C	C	C	C	C	C	C	C	C	C	C	C	T	C	C	T	t	C	T	T	T	T	T	T	C	C	C	C	C	C	C	c	c	C	c	C	C	C	C	C	C	C	C	C	C	C	C	C
gi|83268957|ref|NC_007624.1|::173399	A	A	A	A	A	A	A	A	A	A	G	A	A	A	A	A	A	a	A	A	A	A	A	A	A	A	A	A	A	A	A	A	a	a	A	a	A	A	A	A	A	A	A	A	A	A	A	A	A
gi|83268957|ref|NC_007624.1|::173758	T	T	T	T	T	T	T	T	T	T	T	T	T	T	T	T	T	t	T	T	T	T	T	T	T	T	T	T	T	T	T	T	t	t	T	t	T	T	T	T	T	T	T	T	T	T	T	T	T
gi|83268957|ref|NC_007624.1|::178177	C	C	C	C	C	C	C	C	C	C	C	C	C	C	C	C	C	c	C	C	C	C	C	C	C	C	C	C	C	C	C	C	c	c	C	c	C	C	C	C	C	C	C	C	C	C	C	C	T
gi|83268957|ref|NC_007624.1|::180272	A	A	G	A	A	A	A	A	A	A	A	A	A	A	A	A	A	a	A	A	A	A	A	A	A	A	A	A	A	A	A	A	a	a	A	a	A	A	A	A	A	A	A	A	A	A	A	A	A
gi|83268957|ref|NC_007624.1|::183085	T	T	T	T	T	T	T	T	T	T	T	T	T	T	T	T	T	t	T	T	T	T	T	T	T	T	T	T	T	T	T	T	t	t	T	t	T	T	T	T	T	T	T	T	T	T	T	T	T
gi|83268957|ref|NC_007624.1|::183839	C	C	C	C	C	C	C	C	C	C	C	C	C	C	C	C	C	c	C	C	C	C	C	C	C	C	C	C	C	C	C	C	c	c	C	c	C	C	C	C	C	C	C	C	C	C	C	C	C
gi|83268957|ref|NC_007624.1|::185195	G	G	G	G	G	G	G	G	G	G	G	G	G	G	G	G	G	g	G	G	G	G	G	G	G	G	G	G	G	G	G	G	g	g	G	g	G	G	G	G	G	G	G	G	G	G	G	G	G
gi|83268957|ref|NC_007624.1|::190588	A	A	A	A	A	A	A	A	A	A	A	A	A	A	A	A	A	a	T	A	A	A	A	A	A	A	A	A	A	T	A	A	a	a	A	a	A	A	A	A	A	A	A	A	A	A	A	A	A
gi|83268957|ref|NC_007624.1|::192989	T	T	T	T	T	T	T	T	T	T	T	T	T	T	T	T	T	t	T	T	T	T	T	T	T	T	T	T	T	T	T	T	t	t	T	t	T	T	T	T	T	T	T	T	T	T	T	T	T
gi|83268957|ref|NC_007624.1|::193588	C	C	C	C	C	C	C	C	C	C	C	T	T	C	C	C	C	c	C	C	C	C	C	C	C	T	C	C	C	C	T	C	c	c	C	c	T	C	C	T	C	C	C	T	T	T	C	C	C
gi|83268957|ref|NC_007624.1|::196523	C	C	C	C	C	C	C	C	C	C	C	C	C	C	C	C	C	c	C	C	C	C	C	C	C	C	C	C	C	C	C	C	c	c	C	c	C	C	C	C	C	C	C	C	C	C	C	C	C
gi|83268957|ref|NC_007624.1|::197305	C	C	C	C	C	C	C	C	C	C	C	C	C	C	C	C	C	c	C	C	C	C	C	C	C	C	C	C	C	C	C	C	c	c	C	c	C	C	C	C	C	C	C	C	C	C	C	C	C
gi|83268957|ref|NC_007624.1|::198564	T	T	T	T	T	T	T	T	T	T	T	T	T	T	T	T	T	t	T	T	T	T	T	T	T	T	T	T	T	T	T	T	t	t	T	t	T	T	T	T	T	T	T	T	T	T	T	T	T
gi|83268957|ref|NC_007624.1|::201627	G	A	A	A	A	A	A	A	A	A	A	G	G	A	A	A	A	a	A	A	A	A	A	A	A	G	G	A	A	A	G	A	a	a	A	a	G	A	A	G	A	A	A	G	G	G	A	A	A
gi|83268957|ref|NC_007624.1|::202015	C	C	C	C	T	C	C	C	C	C	C	C	C	C	C	C	C	c	C	C	C	C	C	C	C	C	C	C	C	C	C	C	c	c	C	c	C	C	C	C	C	C	C	C	C	C	C	C	C
gi|83268957|ref|NC_007624.1|::209485	G	G	G	G	G	G	G	G	G	G	G	G	G	G	G	G	G	g	G	G	G	G	G	G	G	G	G	G	G	G	G	G	g	g	G	g	G	G	G	G	G	G	G	G	G	G	G	G	G
gi|83268957|ref|NC_007624.1|::213650	C	C	C	C	C	C	C	C	C	C	C	C	C	C	C	C	C	c	C	C	C	C	C	C	C	C	C	C	C	C	C	C	c	c	C	c	C	C	C	C	C	C	C	C	C	C	C	C	C
gi|83268957|ref|NC_007624.1|::214904	G	G	G	G	G	G	G	G	G	G	G	G	G	G	G	G	G	g	G	G	G	G	G	G	G	G	G	G	G	G	G	G	g	g	G	g	G	G	G	G	G	G	G	G	G	G	G	G	G
gi|83268957|ref|NC_007624.1|::216988	C	C	C	C	C	C	C	C	C	C	C	T	T	C	C	C	C	c	C	C	C	C	C	C	C	T	C	C	C	C	T	C	c	c	C	c	T	C	C	T	C	C	C	T	T	T	C	C	C
gi|83268957|ref|NC_007624.1|::218196	C	C	C	C	C	C	C	C	C	C	C	C	C	C	C	C	C	c	C	C	C	C	C	C	C	C	C	C	C	C	C	C	c	c	C	c	C	C	C	C	C	C	C	C	C	C	C	C	C
gi|83268957|ref|NC_007624.1|::221653	C	C	C	C	C	C	C	C	C	C	C	T	T	C	C	C	C	c	C	C	C	C	C	C	C	T	C	C	C	C	T	C	c	c	C	c	T	C	C	C	C	C	C	C	C	C	C	C	C
gi|83268957|ref|NC_007624.1|::222265	C	C	C	C	C	C	C	C	C	C	C	C	C	C	C	C	C	c	C	C	C	C	C	C	C	C	C	C	C	C	C	C	c	c	C	c	C	C	C	C	C	C	C	C	C	C	C	C	C
gi|83268957|ref|NC_007624.1|::224156	C	C	C	C	C	C	C	C	C	C	C	C	C	C	C	C	C	c	C	C	C	C	C	C	C	C	C	C	C	C	C	C	c	c	C	c	C	C	C	C	C	C	C	C	C	C	C	C	C
gi|83268957|ref|NC_007624.1|::224220	A	A	A	A	A	A	A	A	A	A	A	A	A	A	A	A	A	a	A	A	A	A	A	A	A	A	A	A	A	A	A	A	a	a	A	a	A	A	A	A	A	A	A	A	A	A	A	A	A
gi|83268957|ref|NC_007624.1|::224619	T	C	C	T	T	T	T	T	T	T	T	T	T	T	T	T	T	t	T	T	T	T	T	T	T	T	T	T	T	T	T	T	t	t	T	t	T	T	T	T	T	T	T	T	T	T	T	T	T
gi|83268957|ref|NC_007624.1|::227084	C	C	C	C	C	C	C	C	C	C	C	C	C	C	C	C	C	c	C	C	C	C	C	C	C	C	C	C	C	C	C	C	c	c	C	c	C	C	C	C	C	C	T	C	C	C	C	C	C
gi|83268957|ref|NC_007624.1|::227472	A	A	A	A	A	A	A	A	A	A	A	A	A	A	A	A	A	a	A	A	A	A	A	A	A	A	A	A	A	A	A	A	a	a	A	a	A	A	A	A	G	A	A	A	A	A	A	A	A
gi|83268957|ref|NC_007624.1|::228186	A	A	A	A	A	A	A	A	A	A	A	A	A	A	A	A	A	a	A	A	A	A	A	A	A	A	A	A	A	A	A	A	a	a	A	a	A	A	A	A	A	A	A	A	A	A	A	A	A
gi|83268957|ref|NC_007624.1|::231193	C	C	C	C	C	C	C	C	C	C	C	T	T	C	C	C	C	c	C	C	C	C	C	C	C	T	C	C	C	C	T	C	c	c	C	c	T	C	C	T	C	C	C	T	T	T	C	C	C
gi|83268957|ref|NC_007624.1|::232757	T	T	T	T	T	T	T	T	T	T	T	T	T	T	T	T	T	t	T	T	T	T	T	T	T	T	T	T	T	T	T	T	t	t	T	t	T	T	T	T	T	T	T	T	T	T	T	T	T
gi|83268957|ref|NC_007624.1|::232813	G	G	G	G	G	G	G	G	G	G	G	A	A	G	G	G	G	g	G	G	G	G	G	G	G	A	G	G	G	G	A	G	g	g	G	g	A	G	G	A	G	G	G	A	A	A	G	G	G
gi|83268957|ref|NC_007624.1|::232912	G	G	G	G	G	G	G	G	G	G	G	G	G	G	G	G	G	g	G	G	G	G	G	G	G	G	T	G	G	G	G	G	g	g	G	g	G	G	G	G	G	G	G	G	G	G	G	G	G
gi|83268957|ref|NC_007624.1|::234219	A	A	A	A	A	A	A	A	A	A	A	A	A	A	A	A	A	a	A	A	A	A	A	A	A	A	A	A	A	A	A	A	a	a	A	g	A	A	A	A	A	A	A	A	A	A	A	A	A
gi|83268957|ref|NC_007624.1|::235405	G	G	G	G	G	G	G	G	G	G	G	G	G	G	G	G	G	g	G	G	G	G	G	G	G	G	G	G	G	G	G	G	g	g	G	g	G	G	G	G	G	G	G	G	G	G	G	G	G
gi|83268957|ref|NC_007624.1|::242717	A	C	C	C	C	C	C	C	C	C	C	C	C	C	C	C	C	c	C	C	C	C	C	C	C	C	A	C	C	C	C	C	c	c	C	c	C	C	C	C	C	C	C	C	C	C	C	C	C
gi|83268957|ref|NC_007624.1|::245779	C	C	C	C	C	C	C	C	C	C	C	C	C	C	C	C	C	c	C	C	C	C	C	C	C	C	C	C	C	C	C	C	c	c	C	c	C	C	C	C	C	C	C	C	C	C	C	C	C
gi|83268957|ref|NC_007624.1|::247155	C	C	C	C	C	C	C	C	C	C	C	C	C	C	C	C	C	c	C	C	C	C	C	C	C	C	C	C	C	C	C	C	c	c	C	c	C	C	C	C	C	C	C	C	C	C	T	C	C
gi|83268957|ref|NC_007624.1|::251800	G	G	G	G	G	G	G	G	G	G	G	G	G	G	G	G	G	g	G	G	G	G	G	G	G	G	G	G	G	G	G	G	g	g	G	g	G	G	G	G	G	G	G	G	G	G	G	G	G
gi|83268957|ref|NC_007624.1|::252236	T	T	T	T	T	T	T	T	T	T	T	T	T	T	T	T	T	t	T	T	T	T	T	T	T	T	T	G	T	T	T	G	g	g	G	g	T	G	G	T	T	G	G	T	T	T	T	T	T
gi|83268957|ref|NC_007624.1|::253587	A	A	A	A	A	A	A	A	A	A	A	A	A	A	A	A	A	a	A	A	A	A	A	A	A	A	A	A	A	A	A	A	a	a	A	a	A	A	A	A	A	A	A	A	A	A	A	A	A
gi|83268957|ref|NC_007624.1|::255564	C	C	C	C	C	C	C	C	C	C	C	C	C	C	C	C	C	c	C	C	C	C	C	C	C	C	C	C	C	C	C	C	c	c	C	c	C	C	C	C	C	C	C	C	C	C	C	C	C
gi|83268957|ref|NC_007624.1|::255673	T	T	T	T	T	T	T	T	T	T	T	T	T	T	T	T	T	t	T	T	T	T	T	T	T	T	T	T	T	T	T	T	t	t	T	t	T	T	T	T	T	T	T	T	T	T	T	T	T
gi|83268957|ref|NC_007624.1|::256232	G	G	G	G	G	G	G	G	G	G	G	G	G	G	G	G	G	g	G	G	G	G	G	G	G	G	G	G	G	G	G	G	g	g	G	g	G	G	G	G	G	G	G	G	G	G	G	G	G
gi|83268957|ref|NC_007624.1|::269482	G	G	G	G	G	G	G	G	G	G	G	G	G	G	G	G	G	g	G	G	G	G	G	G	G	G	G	G	G	G	G	G	g	g	G	g	G	G	G	G	G	G	G	G	G	G	G	G	G
gi|83268957|ref|NC_007624.1|::272733	G	A	A	A	A	A	A	A	A	A	A	A	A	A	A	A	A	a	A	A	A	A	A	A	A	A	G	A	A	A	A	A	a	a	A	a	A	A	A	A	A	A	A	A	A	A	A	A	A
gi|83268957|ref|NC_007624.1|::273648	C	C	C	C	C	C	C	C	C	C	C	C	C	C	C	C	C	c	C	C	C	C	C	C	C	C	C	T	C	C	C	T	t	t	T	t	C	T	T	C	C	T	T	C	C	C	C	C	C
gi|83268957|ref|NC_007624.1|::273718	T	C	C	C	C	C	C	C	C	C	C	T	T	C	C	C	C	c	C	C	C	C	C	C	C	T	T	C	C	C	T	C	c	c	C	c	T	C	C	T	C	C	C	T	T	T	C	C	C
gi|83268957|ref|NC_007624.1|::274448	G	G	G	G	G	G	G	G	G	G	G	G	G	G	G	G	G	g	G	G	G	G	G	G	G	G	G	G	G	G	G	G	g	g	G	g	G	G	G	G	G	G	G	G	G	G	G	G	G
gi|83268957|ref|NC_007624.1|::275712	C	C	C	C	C	C	C	C	C	C	C	C	C	C	C	C	C	c	C	C	C	C	C	C	C	C	C	C	C	C	C	C	c	c	C	c	C	C	C	C	C	C	C	C	C	C	C	C	C
gi|83268957|ref|NC_007624.1|::275840	G	G	G	G	G	G	G	G	G	G	G	G	G	G	G	G	G	g	G	G	G	G	G	G	G	G	G	G	G	G	G	G	g	g	G	g	G	G	G	G	G	G	G	G	G	G	G	G	G
gi|83268957|ref|NC_007624.1|::276082	C	C	C	C	C	C	C	C	C	C	C	T	T	C	C	C	C	c	C	C	C	C	C	C	C	T	C	C	C	C	T	C	c	c	C	c	T	C	C	T	C	C	C	T	T	T	C	C	C
gi|83268957|ref|NC_007624.1|::277353	G	G	G	G	G	G	G	G	G	G	G	G	G	G	G	G	G	g	G	G	G	G	G	G	G	G	G	G	G	G	G	G	g	g	G	g	G	G	G	G	G	G	G	G	G	G	G	G	G
gi|83268957|ref|NC_007624.1|::278202	C	C	C	C	C	C	C	C	C	C	C	C	C	C	C	C	C	c	C	C	C	C	C	C	C	C	C	A	C	C	C	A	a	a	A	a	C	A	A	C	A	A	A	C	C	C	C	C	C
gi|83268957|ref|NC_007624.1|::278273	T	T	T	T	T	A	T	T	T	T	T	T	T	T	T	T	T	t	T	T	T	T	T	T	T	T	T	T	T	T	T	T	t	t	T	t	T	T	T	T	T	T	T	T	T	T	T	T	T
gi|83268957|ref|NC_007624.1|::280203	C	C	C	C	C	C	C	C	C	C	C	C	C	C	C	C	C	c	C	C	C	C	C	C	C	C	C	C	C	C	C	C	c	c	C	c	C	C	C	C	C	C	C	C	C	C	C	C	C
gi|83268957|ref|NC_007624.1|::282167	G	G	G	G	G	G	G	G	G	G	G	G	G	G	G	G	G	g	G	G	G	G	G	G	G	G	G	G	G	G	G	G	g	g	G	g	G	G	G	G	G	G	G	G	G	G	G	G	G
gi|83268957|ref|NC_007624.1|::282956	C	C	C	C	C	C	C	C	C	C	C	C	C	C	C	C	C	c	C	C	C	C	C	C	C	C	C	C	C	C	C	C	c	c	C	c	C	C	C	C	C	C	C	C	C	C	C	C	C
gi|83268957|ref|NC_007624.1|::284376	G	G	G	G	G	G	G	G	G	G	G	G	G	G	G	G	G	g	G	G	G	G	G	G	G	G	G	G	G	G	G	G	g	g	G	g	G	G	G	G	G	G	G	G	G	G	G	G	G
gi|83268957|ref|NC_007624.1|::285338	G	G	G	G	G	G	G	G	G	G	G	G	G	G	G	G	G	g	G	G	G	G	G	G	G	G	G	G	G	G	G	G	g	g	G	g	G	G	G	G	T	G	G	G	G	G	G	G	G
gi|83268957|ref|NC_007624.1|::288503	C	C	C	C	C	C	C	C	C	C	C	C	C	C	C	C	C	c	C	C	C	C	C	C	C	C	C	C	C	C	C	C	c	c	C	c	C	C	C	C	C	C	C	C	C	C	C	C	C
gi|83268957|ref|NC_007624.1|::289538	C	C	C	C	C	C	C	C	C	C	C	C	C	C	C	C	C	c	C	C	C	C	C	C	C	C	C	C	C	C	C	C	c	c	C	c	C	C	C	C	C	C	C	C	C	C	C	C	C
gi|83268957|ref|NC_007624.1|::289789	G	G	G	G	G	G	G	G	G	G	G	G	G	G	G	G	G	g	G	G	G	G	G	G	G	G	G	G	G	G	G	G	g	g	G	g	G	G	G	G	G	G	G	G	G	G	G	G	G
gi|83268957|ref|NC_007624.1|::305398	C	C	C	C	C	C	C	C	C	C	C	A	A	C	C	C	C	c	C	C	C	C	C	C	C	A	C	C	C	C	A	C	c	c	C	c	A	C	C	A	C	C	C	A	A	A	C	C	C
gi|83268957|ref|NC_007624.1|::309100	A	C	C	C	C	C	C	C	C	C	C	C	C	C	C	C	C	c	C	C	C	C	C	C	C	C	A	C	C	C	C	C	c	c	C	c	C	C	C	C	C	C	C	C	C	C	C	C	C
gi|83268957|ref|NC_007624.1|::309389	C	C	C	C	C	C	C	C	C	C	C	T	T	C	C	C	C	c	C	C	C	C	C	C	C	T	C	C	C	C	T	C	c	c	C	c	T	C	C	T	C	C	C	T	T	T	C	C	C
gi|83268957|ref|NC_007624.1|::314802	A	A	A	A	A	G	A	A	A	A	A	A	A	A	A	A	A	a	A	A	A	A	A	A	A	A	A	A	A	A	A	A	a	a	A	a	A	A	A	A	A	A	A	A	A	A	A	A	A
gi|83268957|ref|NC_007624.1|::316333	C	C	C	C	C	C	C	C	C	C	C	C	C	C	C	C	C	c	C	C	C	C	C	C	C	C	C	C	C	C	C	C	c	c	C	c	C	C	C	C	C	C	C	C	C	C	C	C	C
gi|83268957|ref|NC_007624.1|::320934	C	C	C	C	C	C	C	C	C	C	C	C	C	C	C	C	C	c	C	C	C	C	C	C	C	C	C	C	C	C	C	C	c	c	C	c	C	C	C	C	C	C	C	C	C	C	C	C	C
gi|83268957|ref|NC_007624.1|::322695	C	C	C	C	C	C	C	C	C	C	C	C	C	C	C	C	C	c	C	C	C	C	C	C	C	C	C	C	C	C	C	C	c	c	C	c	C	C	C	C	C	C	C	C	C	C	C	C	C
gi|83268957|ref|NC_007624.1|::322765	C	C	C	C	C	C	C	C	C	C	C	C	C	C	C	C	C	c	C	C	C	C	C	C	C	C	C	C	C	C	C	C	c	c	C	c	C	C	C	A	C	C	C	A	A	A	C	C	C
gi|83268957|ref|NC_007624.1|::327780	C	C	C	C	C	C	C	C	C	C	C	C	C	C	C	C	C	c	C	C	C	C	C	C	C	C	C	C	C	C	C	C	c	c	C	c	C	C	C	C	C	C	C	C	C	C	C	C	C
gi|83268957|ref|NC_007624.1|::329785	A	G	G	G	G	G	G	G	G	G	G	A	A	G	G	G	G	g	G	G	G	G	G	G	G	A	A	G	G	G	A	G	g	g	G	g	A	G	G	A	G	G	G	A	A	A	G	G	G
gi|83268957|ref|NC_007624.1|::330953	C	C	C	C	C	C	C	C	C	C	C	C	C	C	C	C	C	c	C	C	C	C	C	C	C	C	C	C	C	C	C	C	c	c	C	c	C	C	C	C	C	C	C	C	C	C	C	C	C
gi|83268957|ref|NC_007624.1|::332463	C	C	C	C	C	C	C	C	C	C	C	C	C	C	C	C	C	c	C	C	C	C	C	C	C	C	C	C	C	C	C	C	c	c	C	c	C	C	C	C	C	C	C	C	C	C	C	C	C
gi|83268957|ref|NC_007624.1|::332625	C	C	C	C	C	C	C	C	C	C	C	C	C	C	C	C	C	c	C	C	C	C	C	C	C	C	C	T	C	C	C	T	t	t	T	t	C	T	T	C	C	T	T	C	C	C	C	C	C
gi|83268957|ref|NC_007624.1|::335380	C	C	C	C	C	C	C	C	C	C	C	C	C	C	C	C	C	c	C	C	C	C	C	C	C	C	C	C	C	C	C	C	c	c	C	c	C	C	C	C	C	C	C	C	C	C	C	C	C
gi|83268957|ref|NC_007624.1|::337731	C	C	C	C	C	C	C	C	C	C	C	C	C	C	C	C	C	c	C	C	C	C	C	C	C	C	C	C	C	C	C	C	c	c	C	c	C	C	C	C	C	C	C	C	C	C	C	C	C
gi|83268957|ref|NC_007624.1|::338116	C	C	C	C	C	C	C	C	C	C	C	C	C	C	C	C	C	c	C	C	C	C	C	C	C	C	C	C	C	C	C	C	c	c	C	c	C	C	C	C	C	C	C	C	C	C	C	C	C
gi|83268957|ref|NC_007624.1|::340742	C	C	A	C	C	C	C	C	C	C	C	C	C	C	C	C	C	c	C	C	C	C	C	C	C	C	C	C	C	C	C	C	c	c	C	c	C	C	C	C	C	C	C	C	C	C	C	C	C
gi|83268957|ref|NC_007624.1|::341579	G	G	G	G	G	G	G	G	G	G	G	G	G	G	G	G	G	g	G	G	G	G	G	G	G	G	G	G	G	G	G	G	t	t	G	g	G	G	G	G	G	G	G	G	G	G	G	G	G
gi|83268957|ref|NC_007624.1|::350011	G	G	G	G	G	G	G	G	G	G	G	G	G	G	G	G	G	g	G	G	G	G	G	G	G	G	G	G	G	G	G	G	g	g	G	g	G	G	G	G	G	G	G	G	G	G	G	G	G
gi|83268957|ref|NC_007624.1|::351326	C	C	C	T	C	C	C	C	C	T	C	C	C	C	C	C	C	c	C	C	C	C	C	C	C	C	C	C	C	C	C	C	c	c	C	c	C	C	C	C	C	C	C	C	C	C	C	C	C
gi|83268957|ref|NC_007624.1|::354936	T	T	T	T	T	T	T	T	T	T	T	T	T	T	T	T	T	t	T	T	T	T	T	T	T	T	T	T	T	T	T	T	t	t	T	t	T	T	T	T	T	T	T	T	T	T	T	T	T
gi|83268957|ref|NC_007624.1|::360359	A	A	A	A	A	A	A	A	A	A	A	A	A	A	A	A	A	a	A	A	A	A	A	A	A	A	A	A	A	A	A	A	a	a	A	a	A	A	A	A	A	A	A	A	A	A	A	A	A
gi|83268957|ref|NC_007624.1|::361429	A	C	C	C	C	C	C	C	C	C	C	C	C	C	C	C	C	c	C	C	C	C	C	C	C	C	A	C	C	C	C	C	c	c	C	c	C	C	C	C	C	C	C	C	C	C	C	C	C
gi|83268957|ref|NC_007624.1|::369483	C	C	C	T	T	T	T	T	T	T	T	C	C	C	T	T	C	c	C	C	C	C	C	C	C	C	C	C	T	C	C	C	c	c	C	c	C	C	C	C	C	C	C	C	C	C	C	T	T
gi|83268957|ref|NC_007624.1|::372448	C	C	C	C	C	C	C	C	C	C	C	C	C	C	C	C	C	c	C	C	C	C	C	C	C	C	C	C	C	C	C	C	c	c	C	c	C	C	C	C	C	C	C	C	C	C	C	C	C
gi|83268957|ref|NC_007624.1|::373454	T	T	T	T	T	T	T	T	T	T	T	T	T	T	T	T	T	t	T	T	T	T	T	T	T	T	T	T	T	T	T	T	t	t	T	t	T	T	T	T	T	T	T	T	T	T	T	T	T
gi|83268957|ref|NC_007624.1|::375743	T	T	T	T	T	T	T	T	T	T	T	T	T	T	T	T	T	t	T	T	T	T	T	T	T	T	T	T	T	T	T	T	t	t	T	t	T	T	T	T	T	T	T	T	T	T	T	T	T
gi|83268957|ref|NC_007624.1|::378202	A	A	A	A	A	A	A	A	A	A	A	G	G	A	A	A	A	a	A	A	A	A	A	A	A	G	A	A	A	A	G	A	a	a	A	a	G	A	A	G	A	A	A	G	G	G	A	A	A
gi|83268957|ref|NC_007624.1|::381321	C	C	C	C	C	C	C	C	C	C	C	C	C	C	C	C	C	c	C	C	C	C	C	C	C	C	C	C	C	C	C	C	c	c	C	c	C	C	C	C	C	C	C	C	C	C	C	C	C
gi|83268957|ref|NC_007624.1|::381364	A	T	T	A	A	A	A	A	A	A	A	A	A	T	A	A	T	t	T	T	T	T	T	T	T	A	A	T	A	T	A	T	t	t	T	t	A	T	T	A	T	T	T	A	A	A	T	A	A
gi|83268957|ref|NC_007624.1|::381377	C	C	C	C	C	C	C	C	C	C	C	T	T	C	C	C	C	c	C	C	C	C	C	C	C	T	C	C	C	C	T	C	c	c	C	c	T	C	C	T	C	C	C	T	T	T	C	C	C
gi|83268957|ref|NC_007624.1|::381571	A	A	A	A	A	A	A	A	A	A	A	A	A	A	A	A	A	a	A	A	A	A	A	A	A	A	A	A	A	A	A	A	a	a	A	a	A	A	A	A	A	A	A	A	A	A	A	A	A
gi|83268957|ref|NC_007624.1|::382356	C	C	C	C	C	C	C	C	C	C	C	C	C	C	C	C	C	c	C	C	C	C	C	C	C	C	C	C	C	C	C	C	c	c	C	c	C	C	C	C	C	C	C	C	C	C	C	C	C
gi|83268957|ref|NC_007624.1|::382833	G	G	G	G	G	G	G	G	G	G	G	G	G	G	G	G	G	g	G	G	G	G	G	G	G	G	G	G	G	G	G	G	g	g	G	g	G	G	G	G	G	G	G	G	G	G	G	G	G
gi|83268957|ref|NC_007624.1|::385664	G	G	G	G	G	G	G	G	G	G	G	G	G	G	G	G	G	g	A	G	G	G	G	G	G	G	G	G	G	A	G	G	g	g	G	g	G	G	G	G	G	G	G	G	G	G	G	G	G
gi|83268957|ref|NC_007624.1|::391769	C	C	C	C	C	C	C	C	C	C	C	C	C	C	C	C	C	c	C	C	C	C	C	C	C	C	C	C	C	C	C	C	c	c	C	c	C	C	C	C	C	C	C	C	C	C	A	C	C
gi|83268957|ref|NC_007624.1|::392605	G	A	A	A	A	A	A	A	A	A	A	G	G	A	A	A	A	a	A	A	A	A	A	A	A	G	G	A	A	A	G	A	a	a	A	a	G	A	A	G	A	A	A	G	G	G	A	A	A
gi|83268957|ref|NC_007624.1|::396779	G	G	G	G	G	G	G	G	G	G	G	G	G	G	G	G	G	g	G	G	G	G	G	G	G	G	G	G	G	G	G	A	a	a	A	a	G	G	G	G	G	G	G	G	G	G	G	G	G
gi|83268957|ref|NC_007624.1|::400404	C	C	C	C	C	C	C	C	C	C	C	C	C	C	C	C	C	c	C	C	C	C	C	C	C	C	C	C	C	C	C	C	c	c	C	c	C	C	C	C	C	C	C	C	C	C	C	C	C
gi|83268957|ref|NC_007624.1|::401779	G	G	G	G	G	G	G	G	G	G	G	G	G	G	G	G	G	g	G	G	G	G	G	G	G	G	G	G	G	G	G	G	g	g	G	g	G	G	G	G	G	G	G	G	G	G	G	G	G
gi|83268957|ref|NC_007624.1|::404006	G	G	G	G	G	G	G	G	G	G	G	G	G	G	G	G	G	g	G	G	G	G	G	G	G	G	G	G	G	G	G	G	g	g	G	g	G	G	G	G	G	G	G	G	G	G	G	G	G
gi|83268957|ref|NC_007624.1|::407607	C	C	C	C	C	C	C	C	C	C	C	C	C	C	C	C	C	c	C	C	C	C	C	C	C	C	C	C	C	C	C	C	c	c	C	c	C	C	C	C	C	C	C	C	C	C	C	C	C
gi|83268957|ref|NC_007624.1|::410638	C	C	C	C	C	C	C	C	C	C	C	C	C	C	C	C	C	c	C	C	C	C	C	C	C	C	C	C	C	C	C	C	c	c	C	c	C	C	C	C	C	C	C	C	C	C	C	C	C
gi|83268957|ref|NC_007624.1|::412030	T	T	T	T	T	T	T	T	T	T	T	T	T	T	T	T	T	t	T	T	T	T	T	T	T	T	T	T	T	T	T	T	t	t	T	t	T	T	T	T	T	T	T	T	T	T	T	T	T
gi|83268957|ref|NC_007624.1|::413974	C	C	C	C	C	C	C	C	C	C	C	C	C	C	C	C	C	c	C	C	C	C	C	C	C	C	C	C	C	C	C	C	c	c	C	c	C	C	C	C	C	C	C	C	C	C	C	C	C
gi|83268957|ref|NC_007624.1|::415224	A	A	A	A	A	A	A	A	A	A	A	A	A	A	A	A	A	a	A	A	A	A	A	A	A	A	A	A	A	A	A	A	a	a	A	a	A	A	A	A	A	A	A	A	A	A	A	A	A
gi|83268957|ref|NC_007624.1|::417400	A	A	A	G	G	G	G	G	G	G	G	A	A	A	G	G	A	a	A	A	A	A	A	A	A	A	A	A	G	A	A	A	a	a	A	a	A	A	A	A	A	A	A	A	A	A	A	G	G
gi|83268957|ref|NC_007624.1|::418971	C	C	C	C	C	C	C	C	C	C	C	T	T	C	C	C	C	c	C	C	C	C	C	C	C	T	C	C	C	C	T	C	c	c	C	c	T	C	C	T	C	C	C	T	T	T	C	C	C
gi|83268957|ref|NC_007624.1|::419125	C	C	C	C	C	C	C	C	C	C	C	C	C	C	C	C	C	c	C	C	C	C	C	C	C	C	C	C	C	C	C	C	c	c	C	c	C	C	C	C	C	C	C	C	C	C	C	C	C
gi|83268957|ref|NC_007624.1|::422970	A	A	A	A	A	G	A	A	A	A	A	A	A	A	A	A	A	a	A	A	A	A	A	A	A	A	A	A	A	A	A	A	a	a	A	a	A	A	A	A	A	A	A	A	A	A	A	A	A
gi|83268957|ref|NC_007624.1|::427932	T	C	C	C	C	C	C	C	C	C	C	T	T	C	C	C	C	c	C	C	C	C	C	C	C	T	T	C	C	C	T	C	c	c	C	c	T	C	C	T	C	C	C	T	T	T	C	C	C
gi|83268957|ref|NC_007624.1|::430630	G	G	G	G	G	G	G	G	G	G	G	G	G	G	G	G	G	g	G	G	G	G	G	G	G	G	G	G	G	G	G	G	g	g	G	g	G	G	G	G	G	G	G	G	G	G	G	G	G
gi|83268957|ref|NC_007624.1|::433829	C	C	C	C	C	C	C	C	C	C	C	C	C	C	C	C	C	c	C	C	C	C	C	C	C	C	C	C	C	C	C	C	g	c	C	c	C	C	C	C	C	C	C	C	C	C	C	C	C
gi|83268957|ref|NC_007624.1|::438574	C	C	C	C	C	C	C	C	C	C	C	C	C	C	C	C	C	c	C	C	C	C	C	C	C	C	C	C	C	C	C	C	c	c	C	c	C	C	C	C	C	C	C	C	C	C	C	C	C
gi|83268957|ref|NC_007624.1|::440065	C	C	C	C	C	C	C	C	C	C	C	C	C	C	C	C	C	c	C	C	C	C	C	C	C	C	C	C	C	C	C	C	c	c	C	c	C	C	C	C	C	C	C	C	C	C	C	C	C
gi|83268957|ref|NC_007624.1|::447887	C	C	C	C	C	C	C	C	C	C	C	C	C	C	C	C	C	c	C	C	C	C	C	C	C	C	C	C	C	C	C	C	c	a	A	c	C	C	C	C	C	C	C	C	C	C	C	C	C
gi|83268957|ref|NC_007624.1|::448988	G	G	G	G	G	G	G	G	G	G	G	G	G	G	G	G	G	g	G	G	G	G	G	G	G	G	G	G	G	G	G	G	g	g	G	g	G	G	G	G	G	G	G	G	G	G	G	G	G
gi|83268957|ref|NC_007624.1|::454650	C	C	C	C	C	C	C	C	C	C	C	C	C	C	C	C	C	c	C	C	C	C	C	C	C	C	C	C	C	C	C	C	c	c	C	c	C	C	C	C	C	C	C	C	C	C	C	C	C
gi|83268957|ref|NC_007624.1|::456747	T	T	T	T	T	T	T	T	T	T	T	T	T	T	T	T	T	t	T	T	T	T	T	T	T	T	T	T	T	T	T	T	t	t	T	t	T	T	T	T	T	T	T	T	T	T	T	C	T
gi|83268957|ref|NC_007624.1|::462120	G	G	G	G	G	G	G	G	G	G	G	G	G	G	G	G	G	g	G	G	G	G	G	G	G	G	G	G	G	G	G	G	g	g	G	g	G	G	G	G	G	G	G	G	G	G	G	G	G
gi|83268957|ref|NC_007624.1|::462592	C	C	C	C	C	C	C	C	C	C	C	C	C	C	C	C	C	c	C	C	C	C	C	C	C	C	C	C	C	C	C	C	c	c	C	c	C	C	C	C	C	C	C	C	C	C	C	C	C
gi|83268957|ref|NC_007624.1|::462699	C	C	C	C	C	C	C	C	C	C	C	C	C	C	C	C	C	c	C	C	C	C	C	C	C	C	C	C	C	C	C	C	c	c	C	c	C	C	C	C	C	C	C	C	C	C	C	C	C
gi|83268957|ref|NC_007624.1|::465101	C	C	C	C	C	C	C	C	C	C	C	C	C	C	C	C	C	c	C	C	C	C	C	C	C	C	C	C	C	C	C	C	c	c	C	c	C	C	C	C	C	C	C	C	C	C	C	C	C
gi|83268957|ref|NC_007624.1|::472384	C	C	C	C	C	C	C	C	C	C	C	C	C	T	C	C	T	t	T	T	T	T	T	T	T	C	C	C	C	T	C	C	c	c	C	c	C	C	C	C	C	C	C	C	C	C	T	C	C
gi|83268957|ref|NC_007624.1|::472463	G	G	G	G	G	G	G	G	G	G	G	G	G	G	G	G	G	g	G	G	G	G	G	G	G	G	G	G	G	G	G	G	g	g	G	g	G	G	G	G	G	G	G	G	G	G	G	G	G
gi|83268957|ref|NC_007624.1|::475545	G	G	G	G	G	G	G	G	G	G	G	G	G	G	G	G	G	g	G	G	G	G	G	G	G	G	G	G	G	G	G	G	g	g	G	g	G	G	G	G	G	G	G	G	G	G	G	G	G
gi|83268957|ref|NC_007624.1|::480660	G	G	G	G	G	G	G	G	G	G	G	G	G	G	G	A	G	g	G	G	G	G	G	G	G	G	G	G	G	G	G	G	g	g	G	g	G	G	G	G	G	G	G	G	G	G	G	G	G
gi|83268957|ref|NC_007624.1|::483327	C	C	C	C	C	C	C	C	C	C	C	T	T	C	C	C	C	c	C	C	C	C	C	C	C	T	C	C	C	C	T	C	c	c	C	c	T	C	C	T	C	C	C	T	T	T	C	C	C
gi|83268957|ref|NC_007624.1|::485843	C	C	C	C	C	C	C	C	C	T	C	C	C	C	C	C	C	c	C	C	C	C	C	C	C	C	C	C	C	C	C	C	c	c	C	c	C	C	C	C	C	C	C	C	C	C	C	C	C
gi|83268957|ref|NC_007624.1|::487882	G	G	G	G	G	G	G	G	G	G	G	G	G	G	G	G	G	g	G	G	G	G	G	G	G	G	G	G	G	G	G	G	g	g	G	g	G	G	G	G	G	G	G	G	G	G	G	G	G
gi|83268957|ref|NC_007624.1|::488690	C	C	C	C	C	C	C	C	C	C	C	C	C	C	C	C	C	c	C	C	C	C	C	C	C	C	C	C	C	C	C	C	c	c	C	t	C	C	C	C	C	C	C	C	C	C	C	C	C
gi|83268957|ref|NC_007624.1|::488958	G	G	G	G	G	G	G	G	G	G	G	G	G	G	G	G	G	g	G	G	G	G	G	G	G	G	G	G	G	G	G	G	g	g	G	g	G	G	G	G	G	G	G	G	G	G	G	G	G
gi|83268957|ref|NC_007624.1|::490121	A	G	G	G	G	G	G	G	G	G	G	G	G	G	G	G	G	g	G	G	G	G	G	G	G	G	A	G	G	G	G	G	g	g	G	g	G	G	G	G	G	G	G	G	G	G	G	G	G
gi|83268957|ref|NC_007624.1|::491309	C	C	C	C	C	C	C	C	C	C	C	C	C	C	C	C	C	c	C	C	C	C	C	C	C	C	C	C	C	C	C	C	c	c	C	c	C	C	C	C	C	C	C	C	C	C	C	C	C
gi|83268957|ref|NC_007624.1|::491412	G	A	A	G	G	G	G	G	G	G	G	G	G	A	G	G	A	a	A	A	A	A	A	A	A	G	G	A	G	A	G	A	a	a	A	a	G	A	A	G	A	A	A	G	G	G	A	G	G
gi|83268957|ref|NC_007624.1|::493274	A	G	G	A	A	A	A	A	A	A	A	A	A	A	A	A	A	a	A	A	A	A	A	A	A	A	A	A	A	A	A	A	a	a	A	a	A	A	A	A	A	A	A	A	A	A	A	A	A
gi|83268957|ref|NC_007624.1|::495872	C	C	C	C	C	C	C	C	C	C	C	C	C	C	C	C	C	c	C	C	C	C	C	C	C	C	C	C	C	C	C	C	c	c	C	c	C	C	C	C	C	C	C	C	C	C	C	C	C
gi|83268957|ref|NC_007624.1|::496224	G	G	G	G	G	G	G	G	G	G	G	G	G	G	G	G	G	g	G	G	G	G	G	G	G	G	G	G	G	G	G	G	g	g	G	g	G	G	G	G	G	G	G	G	G	G	G	G	G
gi|83268957|ref|NC_007624.1|::500888	G	G	G	G	G	G	G	G	G	G	G	G	G	G	G	G	G	g	G	G	G	G	G	G	G	G	G	G	G	G	G	G	g	g	G	g	G	G	G	G	G	G	G	G	G	G	G	G	G
gi|83268957|ref|NC_007624.1|::504352	T	T	A	T	T	T	T	T	T	T	T	T	T	T	T	T	T	t	T	T	T	T	T	T	T	T	T	T	T	T	T	T	t	t	T	t	T	T	T	T	T	T	T	T	T	T	T	T	T
gi|83268957|ref|NC_007624.1|::506363	A	A	A	A	A	A	A	A	A	A	A	A	A	A	A	A	A	a	A	A	A	A	A	A	A	A	A	A	A	A	A	A	a	a	A	a	A	A	A	A	A	A	A	A	A	A	A	A	A
gi|83268957|ref|NC_007624.1|::507259	C	C	C	C	C	C	C	C	C	C	C	C	C	C	C	C	C	c	C	C	C	C	C	C	C	C	C	C	C	C	C	C	c	c	C	c	C	C	C	C	C	C	C	C	C	C	C	C	C
gi|83268957|ref|NC_007624.1|::507815	G	G	G	G	G	G	G	G	G	G	G	G	G	A	G	G	A	a	G	A	A	A	A	A	A	G	G	G	G	G	G	G	g	g	G	g	G	G	G	G	G	G	G	G	G	G	G	G	G
gi|83268957|ref|NC_007624.1|::508762	G	G	G	G	G	G	G	G	G	G	G	G	G	G	G	G	G	g	G	G	G	G	G	G	G	G	G	G	G	G	G	G	g	g	G	g	G	G	G	G	G	G	G	G	G	G	G	G	G
gi|83268957|ref|NC_007624.1|::518847	G	G	G	G	G	G	G	G	G	G	G	A	A	G	G	G	G	g	G	G	G	G	G	G	G	A	G	G	G	G	A	G	g	g	G	g	A	G	G	A	G	G	G	A	A	A	G	G	G
gi|83268957|ref|NC_007624.1|::518848	C	C	C	C	C	C	C	C	C	C	C	T	T	C	C	C	C	c	C	C	C	C	C	C	C	T	C	C	C	C	T	C	c	c	C	c	T	C	C	T	C	C	C	T	T	T	C	C	C
gi|83268957|ref|NC_007624.1|::519292	C	C	C	C	C	C	C	C	C	C	C	A	A	C	C	C	C	c	C	C	C	C	C	C	C	A	C	C	C	C	A	C	c	c	C	c	A	C	C	A	C	C	C	A	A	A	C	C	C
gi|83268957|ref|NC_007624.1|::523176	G	G	G	A	A	A	A	A	A	A	A	G	G	G	A	A	G	g	G	G	G	G	G	G	G	G	G	G	A	G	G	G	g	g	G	g	G	G	G	G	G	G	G	G	G	G	G	A	A
gi|83268957|ref|NC_007624.1|::524167	A	A	A	A	A	A	A	A	A	A	A	A	A	A	A	A	A	a	A	A	A	A	A	A	A	A	A	A	A	A	A	A	a	a	A	a	A	A	A	A	A	A	A	A	A	A	A	A	A
gi|83268957|ref|NC_007624.1|::524267	G	G	G	G	G	G	G	G	G	G	G	A	A	G	G	G	G	g	G	G	G	G	G	G	G	A	G	G	G	G	A	G	g	g	G	g	A	G	G	A	G	G	G	A	A	A	G	G	G
gi|83268957|ref|NC_007624.1|::527885	C	C	C	C	C	C	C	C	C	C	C	C	C	C	C	C	C	c	C	C	C	C	C	C	C	C	C	C	C	C	C	C	c	c	C	c	C	C	C	C	C	C	C	C	C	C	C	C	C
gi|83268957|ref|NC_007624.1|::529726	C	C	C	C	C	C	C	C	C	C	C	T	T	C	C	C	C	c	C	C	C	C	C	C	C	T	C	C	C	C	T	C	c	c	C	c	T	C	C	T	C	C	C	T	T	T	C	C	C
gi|83268957|ref|NC_007624.1|::530119	T	C	C	C	C	C	C	C	C	C	C	C	C	C	C	C	C	c	C	C	C	C	C	C	C	C	T	C	C	C	C	C	c	c	C	c	C	C	C	C	C	C	C	C	C	C	C	C	C
gi|83268957|ref|NC_007624.1|::531660	C	C	C	C	C	C	C	C	C	C	C	C	C	C	C	C	C	c	C	C	C	C	C	C	C	C	C	C	C	C	C	C	c	c	C	c	C	C	C	C	C	C	C	C	C	C	C	C	C
gi|83268957|ref|NC_007624.1|::532763	C	C	C	C	C	C	C	C	C	C	C	C	C	C	C	C	C	c	C	C	C	C	C	C	C	C	C	T	C	C	C	T	t	t	T	t	C	T	T	C	C	T	T	C	C	C	C	C	C
gi|83268957|ref|NC_007624.1|::538792	G	G	G	G	G	G	G	G	G	G	G	G	G	G	G	G	G	g	G	G	G	G	G	G	G	G	G	G	G	G	G	G	g	g	G	g	G	G	G	G	G	G	G	G	G	G	G	G	G
gi|83268957|ref|NC_007624.1|::541505	G	G	G	G	G	G	G	G	G	G	G	G	G	A	G	G	A	a	A	A	A	A	A	A	A	G	G	G	G	A	G	G	g	g	G	g	G	G	G	G	G	G	G	G	G	G	A	G	G
gi|83268957|ref|NC_007624.1|::542808	A	G	A	A	A	A	A	A	A	A	A	A	A	A	A	A	A	a	A	A	A	A	A	A	A	A	A	A	A	A	A	A	a	a	A	a	A	A	A	A	A	A	A	A	A	A	A	A	A
gi|83268957|ref|NC_007624.1|::543725	C	C	C	C	C	C	C	C	C	C	C	C	C	C	C	C	C	c	C	C	C	C	C	C	C	C	C	C	C	C	C	C	c	c	C	c	C	C	C	C	C	C	C	C	C	C	C	C	C
gi|83268957|ref|NC_007624.1|::544272	G	G	G	G	G	G	G	G	G	G	G	A	A	G	G	G	G	g	G	G	G	G	G	G	G	A	G	G	G	G	A	G	g	g	G	g	A	G	G	A	G	G	G	A	A	A	G	G	G
gi|83268957|ref|NC_007624.1|::545547	T	T	T	C	C	C	C	C	C	C	C	T	T	T	C	C	T	t	T	T	T	T	T	T	T	T	T	T	C	T	T	T	t	t	T	t	T	T	T	T	T	T	T	T	T	T	T	C	C
gi|83268957|ref|NC_007624.1|::548347	C	C	C	C	C	C	C	C	C	C	C	C	C	C	C	C	C	c	C	C	C	C	C	C	C	C	C	C	C	C	C	C	c	c	C	c	C	C	C	C	C	C	C	C	C	C	C	C	T
gi|83268957|ref|NC_007624.1|::550822	G	G	G	T	T	T	T	T	T	T	T	G	G	G	T	T	G	g	G	G	G	G	G	G	G	G	G	G	T	G	G	G	g	g	G	g	G	G	G	G	G	G	G	G	G	G	G	T	T
gi|83268957|ref|NC_007624.1|::551934	C	C	C	C	C	C	C	C	C	C	C	C	C	T	C	C	T	t	C	T	T	T	T	T	T	C	C	C	C	C	C	C	c	c	C	c	C	C	C	C	C	C	C	C	C	C	C	C	C
gi|83268957|ref|NC_007624.1|::557360	G	G	G	G	G	G	G	G	G	G	G	A	A	G	G	G	G	g	G	G	G	G	G	G	G	A	G	G	G	G	A	G	g	g	G	g	A	G	G	A	G	G	G	A	A	A	G	G	G
gi|83268957|ref|NC_007624.1|::559538	T	C	C	T	T	T	T	T	T	T	T	T	T	C	T	T	C	c	C	C	C	C	C	C	C	T	T	C	T	C	T	C	c	c	C	c	T	C	C	T	C	C	C	T	T	T	C	T	T
gi|83268957|ref|NC_007624.1|::563843	C	C	C	C	C	C	C	C	C	C	C	C	C	C	C	C	C	c	C	C	C	C	C	C	C	C	C	C	C	C	C	C	c	c	C	c	C	C	C	C	C	C	C	C	C	C	C	C	C
gi|83268957|ref|NC_007624.1|::564375	C	C	C	C	C	C	C	C	C	C	C	C	C	C	C	C	C	c	C	C	C	C	C	C	C	C	C	C	C	C	C	C	c	c	C	c	C	C	C	C	C	C	C	C	C	C	C	C	C
gi|83268957|ref|NC_007624.1|::569030	G	A	A	G	G	G	G	G	G	G	G	G	G	A	G	G	A	a	A	A	A	A	A	A	A	G	G	A	G	A	G	A	a	a	A	a	G	A	A	G	A	A	A	G	G	G	A	G	G
gi|83268957|ref|NC_007624.1|::574114	T	T	T	C	C	C	C	C	C	C	C	T	T	T	C	C	T	t	T	T	T	T	T	T	T	T	T	T	C	T	T	T	t	t	T	t	T	T	T	T	T	T	T	T	T	T	T	C	C
gi|83268957|ref|NC_007624.1|::575288	G	A	A	A	A	A	A	A	A	A	A	G	G	A	A	A	A	a	A	A	A	A	A	A	A	G	G	A	A	A	G	A	a	a	A	a	G	A	A	G	A	A	A	G	G	G	A	A	A
gi|83268957|ref|NC_007624.1|::576573	C	T	C	C	C	C	C	C	C	C	C	C	C	C	C	C	C	c	C	C	C	C	C	C	C	C	C	C	C	C	C	C	c	c	C	c	C	C	C	C	C	C	C	C	C	C	C	C	C
gi|83268957|ref|NC_007624.1|::576725	G	C	C	C	C	C	C	C	C	C	C	C	C	C	C	C	C	c	C	C	C	C	C	C	C	C	G	C	C	C	C	C	c	c	C	c	C	C	C	C	C	C	C	C	C	C	C	C	C
gi|83268957|ref|NC_007624.1|::578732	A	A	A	A	A	A	A	A	A	A	A	A	A	A	A	A	A	a	A	A	A	A	A	A	A	A	A	A	A	A	A	A	a	a	A	a	A	A	A	A	A	A	A	A	A	A	A	A	A
gi|83268957|ref|NC_007624.1|::580147	C	C	C	C	C	C	C	C	C	C	C	C	C	T	C	C	T	t	C	T	T	T	T	T	T	C	C	C	C	C	C	C	c	c	C	c	C	C	C	C	C	C	C	C	C	C	C	C	C
gi|83268957|ref|NC_007624.1|::580272	G	G	G	G	G	G	G	G	G	G	G	G	G	G	G	G	G	g	G	G	G	G	G	G	G	G	G	G	G	G	G	G	g	g	G	g	G	G	G	G	G	G	G	G	G	G	G	G	G
gi|83268957|ref|NC_007624.1|::582196	A	G	G	G	G	G	G	G	G	G	G	G	G	G	G	G	G	g	G	G	G	G	G	G	G	G	A	G	G	G	G	G	g	g	G	g	G	G	G	G	G	G	G	G	G	G	G	G	G
gi|83268957|ref|NC_007624.1|::583025	G	G	G	G	G	G	G	G	G	G	G	G	G	G	G	G	G	g	G	G	G	G	G	G	G	G	G	G	G	G	G	G	g	g	G	g	G	G	G	G	G	G	G	G	G	G	G	G	G
gi|83268957|ref|NC_007624.1|::593420	T	G	G	G	G	G	G	G	G	G	G	G	G	G	G	G	G	g	G	G	G	G	G	G	G	G	G	G	G	G	G	G	g	g	G	g	G	G	G	G	G	G	G	G	G	G	G	G	G
gi|83268957|ref|NC_007624.1|::593441	G	C	C	C	C	C	C	C	C	C	C	C	C	C	C	C	C	c	C	C	C	C	C	C	C	C	C	C	C	C	C	C	c	c	C	c	C	C	C	C	C	C	C	C	C	C	C	C	C
gi|83268957|ref|NC_007624.1|::593443	A	G	G	G	G	G	G	G	G	G	G	G	G	G	G	G	G	g	G	G	G	G	G	G	G	G	G	G	G	G	G	G	g	g	G	g	G	G	G	G	G	G	G	G	G	G	G	G	G
gi|83268957|ref|NC_007624.1|::593897	C	C	C	C	C	C	C	C	C	C	C	C	C	C	C	C	C	c	C	C	C	C	C	C	C	C	C	C	C	C	C	C	c	c	C	c	C	C	C	C	C	C	C	C	C	C	C	C	C
gi|83268957|ref|NC_007624.1|::595496	C	C	C	A	A	A	A	A	A	A	A	C	C	C	A	A	C	c	C	C	C	C	C	C	C	C	C	C	A	C	C	C	c	c	C	c	C	C	C	C	C	C	C	C	C	C	C	A	A
gi|83268957|ref|NC_007624.1|::595506	G	G	G	G	G	G	G	G	G	G	G	T	T	G	G	G	G	g	G	G	G	G	G	G	G	T	G	G	G	G	T	G	g	g	G	g	T	G	G	T	G	G	G	T	T	T	G	G	G
gi|83268957|ref|NC_007624.1|::596049	C	C	C	C	C	C	C	C	C	C	C	C	C	C	C	C	C	c	C	C	C	C	C	C	C	C	C	C	C	C	C	C	c	c	C	c	C	C	C	C	C	C	C	C	C	C	C	C	C
gi|83268957|ref|NC_007624.1|::597041	G	G	G	G	G	G	G	G	G	G	G	G	G	G	G	G	G	g	G	G	G	G	G	G	G	G	G	A	G	G	G	A	a	a	A	a	G	A	A	G	G	A	A	G	G	G	G	G	G
gi|83268957|ref|NC_007624.1|::598583	C	C	C	C	C	C	C	C	C	C	C	C	C	C	C	C	C	c	C	C	C	C	C	C	C	C	C	C	C	C	C	C	c	c	C	c	C	C	C	C	C	C	C	C	C	C	C	C	C
gi|83268957|ref|NC_007624.1|::599288	G	G	G	G	G	G	G	G	G	G	G	G	G	G	G	G	G	g	G	G	G	G	G	G	G	G	G	G	G	G	G	G	g	g	G	g	G	G	G	G	G	G	G	G	G	G	G	G	G
gi|83268957|ref|NC_007624.1|::601002	C	C	C	C	C	C	C	C	C	C	C	C	C	C	C	C	C	c	C	C	C	C	C	C	C	C	C	C	C	C	C	C	c	c	C	c	C	C	C	C	C	C	C	C	C	C	C	C	C
gi|83268957|ref|NC_007624.1|::601343	A	A	A	A	A	A	A	A	A	A	A	G	G	A	A	A	A	a	A	A	A	A	A	A	A	G	A	A	A	A	G	A	a	a	A	a	G	A	A	G	A	A	A	G	G	G	A	A	A
gi|83268957|ref|NC_007624.1|::606887	T	T	T	T	T	T	T	T	T	T	T	T	T	T	T	T	T	t	T	T	T	T	T	T	T	T	T	T	T	T	T	T	t	t	T	t	T	T	T	T	C	T	T	T	T	T	T	T	T
gi|83268957|ref|NC_007624.1|::608224	C	C	C	C	C	C	C	C	C	C	C	C	C	C	C	C	C	c	C	C	C	C	C	C	C	C	C	C	C	C	C	C	c	c	C	c	C	C	C	C	C	C	C	C	C	C	C	C	C
gi|83268957|ref|NC_007624.1|::610672	C	C	C	C	C	C	C	C	C	C	C	C	C	C	C	C	C	c	C	C	C	C	C	C	C	C	C	C	C	C	C	C	c	c	C	c	C	C	C	C	C	C	C	C	C	C	C	C	C
gi|83268957|ref|NC_007624.1|::610950	C	C	C	C	C	C	C	C	C	C	C	C	C	C	C	C	C	c	C	C	C	C	C	C	C	C	C	C	C	C	C	C	c	c	C	c	C	C	C	C	C	C	C	C	C	C	C	T	C
gi|83268957|ref|NC_007624.1|::611956	G	G	G	G	G	G	G	G	G	G	G	G	G	G	G	G	G	g	G	G	G	G	G	G	G	G	G	G	G	G	G	G	g	g	G	g	G	G	G	G	G	G	G	G	G	G	G	G	G
gi|83268957|ref|NC_007624.1|::616294	G	G	G	G	G	G	G	G	G	G	G	G	G	G	G	G	G	g	G	G	G	G	G	G	G	G	G	G	G	G	G	G	g	g	G	g	G	G	G	G	G	G	G	G	G	G	G	G	G
gi|83268957|ref|NC_007624.1|::616893	C	C	C	C	C	C	C	C	C	C	C	C	C	C	C	C	C	c	C	C	C	C	C	C	C	C	C	C	C	C	C	C	c	c	C	c	C	C	C	C	C	C	C	C	C	C	C	C	C
gi|83268957|ref|NC_007624.1|::617453	A	G	G	G	G	G	G	G	G	G	G	G	G	G	G	G	G	g	G	G	G	G	G	G	G	G	A	G	G	G	G	G	g	g	G	g	G	G	G	G	G	G	G	G	G	G	G	G	G
gi|83268957|ref|NC_007624.1|::623469	G	G	G	G	G	G	G	G	G	G	G	G	G	G	G	G	G	g	G	G	G	G	G	G	G	G	G	G	G	G	G	G	g	g	G	g	G	G	G	G	G	A	A	G	G	G	G	G	G
gi|83268957|ref|NC_007624.1|::628934	C	C	C	C	C	C	C	C	C	C	C	C	C	C	C	C	C	c	C	C	C	C	C	C	C	C	C	C	C	C	C	C	c	c	C	c	C	C	C	C	C	C	C	C	C	C	C	C	C
gi|83268957|ref|NC_007624.1|::630964	G	G	G	G	G	G	G	G	G	G	G	G	G	G	G	G	G	g	G	G	G	G	G	G	G	G	G	G	G	G	G	G	g	g	G	g	G	G	G	G	G	G	G	G	G	G	G	G	G
gi|83268957|ref|NC_007624.1|::631872	C	C	C	C	C	C	C	C	C	C	C	C	C	C	C	C	C	c	C	C	C	C	C	C	C	C	C	C	C	C	C	C	c	c	C	c	C	C	C	C	C	C	C	C	C	C	C	C	C
gi|83268957|ref|NC_007624.1|::635085	G	G	G	A	A	A	A	A	A	A	A	G	G	G	A	A	G	g	G	G	G	G	G	G	G	G	G	G	A	G	G	G	g	g	G	g	G	G	G	G	G	G	G	G	G	G	G	A	A
gi|83268957|ref|NC_007624.1|::639653	G	G	G	G	G	G	G	G	G	G	G	G	G	G	G	G	G	g	G	G	G	G	G	G	G	G	G	G	G	G	G	G	g	g	G	g	G	G	G	G	G	G	G	G	G	G	G	G	G
gi|83268957|ref|NC_007624.1|::641668	C	C	C	T	T	T	T	T	T	T	T	C	C	C	T	T	C	c	C	C	C	C	C	C	C	C	C	C	T	C	C	C	c	c	C	c	C	C	C	C	C	C	C	C	C	C	C	T	T
gi|83268957|ref|NC_007624.1|::641944	A	A	A	A	A	A	A	A	A	A	A	A	A	A	A	A	A	a	A	A	A	A	A	A	A	A	A	A	A	A	A	A	a	a	A	t	A	A	A	A	A	A	A	A	A	A	A	A	A
gi|83268957|ref|NC_007624.1|::645989	C	C	C	C	C	C	C	C	C	C	C	C	C	C	C	C	C	c	C	C	C	C	C	C	C	C	C	C	C	C	C	C	c	c	C	c	C	C	C	C	C	C	C	C	C	C	C	C	C
gi|83268957|ref|NC_007624.1|::646118	G	G	G	G	G	G	G	G	G	G	G	G	G	G	G	G	G	g	G	G	G	G	G	G	G	G	G	G	G	G	G	G	g	g	G	g	G	G	G	G	G	G	G	G	G	G	G	G	G
gi|83268957|ref|NC_007624.1|::650438	C	C	C	C	C	C	C	C	C	C	C	C	C	C	C	C	C	c	C	C	C	C	C	C	C	C	C	C	C	C	C	C	c	c	C	c	C	C	C	C	C	C	C	C	C	C	C	C	C
gi|83268957|ref|NC_007624.1|::655374	C	C	C	C	C	C	C	C	C	C	C	C	C	C	C	C	C	c	C	C	C	C	C	C	C	C	C	C	C	C	C	C	c	c	C	c	C	C	C	C	C	C	C	C	C	C	C	C	C
gi|83268957|ref|NC_007624.1|::655388	T	G	G	G	G	G	G	G	G	G	G	G	G	G	G	G	G	g	G	G	G	G	G	G	G	G	T	G	G	G	G	G	g	g	G	g	G	G	G	G	G	G	G	G	G	G	G	G	G
gi|83268957|ref|NC_007624.1|::655432	C	C	C	C	C	C	C	C	C	C	C	C	C	C	C	C	C	c	C	C	C	C	C	C	C	C	C	C	C	C	C	C	c	c	C	c	C	C	C	C	C	C	C	C	C	C	C	C	C
gi|83268957|ref|NC_007624.1|::656839	C	C	C	C	C	C	C	C	C	C	C	C	C	C	C	C	C	c	C	C	C	C	C	C	C	C	C	C	C	C	C	C	c	c	C	c	C	C	C	C	C	C	C	C	C	C	C	C	C
gi|83268957|ref|NC_007624.1|::657899	G	G	G	G	G	G	G	G	G	G	G	A	A	G	G	G	G	g	G	G	G	G	G	G	G	A	G	G	G	G	A	G	g	g	G	g	A	G	G	A	G	G	G	A	A	A	G	G	G
gi|83268957|ref|NC_007624.1|::658621	G	G	G	G	G	G	G	G	G	G	G	G	G	G	G	G	G	g	G	G	G	G	G	G	G	G	G	G	G	G	G	G	g	g	G	g	G	G	G	G	G	G	G	G	G	G	G	G	G
gi|83268957|ref|NC_007624.1|::661711	T	T	T	T	T	T	T	T	T	T	T	T	T	T	T	T	C	c	T	C	C	C	C	C	C	T	T	T	T	T	T	T	t	t	T	t	T	T	T	T	T	T	T	T	T	T	T	T	T
gi|83268957|ref|NC_007624.1|::663295	C	C	C	C	C	C	C	C	C	C	C	C	C	C	C	C	C	c	C	C	C	C	C	C	C	C	C	C	C	C	C	C	c	c	C	c	C	C	C	C	C	C	C	C	C	C	C	C	C
gi|83268957|ref|NC_007624.1|::667590	C	C	C	C	C	C	C	C	C	C	C	C	C	C	C	C	C	c	C	C	C	C	C	C	C	C	C	C	C	C	C	C	c	c	C	c	C	C	C	C	C	C	C	C	C	C	C	C	C
gi|83268957|ref|NC_007624.1|::677449	C	C	C	C	C	C	C	C	C	C	C	C	T	C	C	C	C	c	C	C	C	C	C	C	C	C	C	C	C	C	C	C	c	c	C	c	C	C	C	C	C	C	C	C	C	C	C	C	C
gi|83268957|ref|NC_007624.1|::679227	G	G	G	G	G	G	G	G	G	G	G	G	G	G	G	G	G	g	G	G	G	G	G	G	G	G	G	G	G	G	G	G	g	g	G	g	G	G	G	G	G	G	G	G	G	G	G	G	G
gi|83268957|ref|NC_007624.1|::679877	T	C	C	C	C	C	C	C	C	C	C	C	C	C	C	C	C	c	C	C	C	C	C	C	C	C	T	C	C	C	C	C	c	c	C	c	C	C	C	C	C	C	C	C	C	C	C	C	C
gi|83268957|ref|NC_007624.1|::683452	G	G	G	G	G	G	G	G	G	G	G	G	G	A	G	G	A	a	A	A	A	A	A	A	A	G	G	G	G	A	G	G	g	g	G	g	G	G	G	G	G	G	G	G	G	G	A	G	G
gi|83268957|ref|NC_007624.1|::686904	G	G	G	G	G	G	G	G	G	G	G	G	G	G	G	G	G	g	G	G	G	G	G	G	G	G	G	G	G	G	G	G	g	g	G	g	G	G	G	G	G	G	G	G	G	G	G	G	G
gi|83268957|ref|NC_007624.1|::691442	C	C	C	C	C	C	C	C	C	C	C	G	G	C	C	C	C	c	C	C	C	C	C	C	C	G	C	C	C	C	G	C	c	c	C	c	G	C	C	G	C	C	C	G	G	G	C	C	C
gi|83268957|ref|NC_007624.1|::691656	G	G	G	G	G	G	G	G	G	G	G	G	G	G	G	G	G	g	G	G	G	G	G	G	G	G	G	G	G	G	G	G	g	g	G	g	G	G	G	G	G	G	G	G	G	G	A	G	G
gi|83268957|ref|NC_007624.1|::695158	C	C	C	C	C	C	C	C	C	C	C	C	C	C	C	C	C	c	C	C	C	C	C	C	C	C	C	C	C	C	C	C	c	c	C	c	C	C	C	C	C	C	C	C	C	C	C	C	C
gi|83268957|ref|NC_007624.1|::698836	G	G	G	G	G	G	G	G	G	G	G	G	G	G	G	G	G	g	G	G	G	G	G	G	G	G	G	G	G	G	G	G	g	g	G	g	G	G	G	G	G	G	G	G	G	G	G	G	G
gi|83268957|ref|NC_007624.1|::699017	C	C	C	C	C	C	C	C	C	C	C	C	C	C	C	C	C	c	C	C	C	C	C	C	C	C	C	C	C	C	C	C	c	c	C	c	C	C	C	C	C	C	C	C	C	C	C	C	C
gi|83268957|ref|NC_007624.1|::699951	A	A	A	A	A	A	A	A	A	A	A	A	A	A	A	A	A	a	A	A	A	A	A	A	A	A	A	A	A	A	A	A	a	a	A	a	A	A	A	A	A	A	A	A	A	A	A	A	A
gi|83268957|ref|NC_007624.1|::703783	C	C	C	C	C	C	C	C	C	C	C	A	A	C	C	C	C	c	C	C	C	C	C	C	C	A	C	C	C	C	A	C	c	c	C	c	A	C	C	A	C	C	C	A	A	A	C	C	C
gi|83268957|ref|NC_007624.1|::707715	G	G	G	G	G	G	G	G	G	G	G	A	A	G	G	G	G	g	G	G	G	G	G	G	G	A	G	G	G	G	A	G	g	g	G	g	A	G	G	A	G	G	G	A	A	A	G	G	G
gi|83268957|ref|NC_007624.1|::708514	G	G	G	G	G	G	G	G	G	G	G	G	G	G	G	G	G	g	G	G	G	G	G	G	G	G	G	G	G	G	G	G	g	g	G	g	G	G	G	G	G	G	G	G	G	G	G	G	G
gi|83268957|ref|NC_007624.1|::712829	G	G	G	G	G	G	G	G	G	G	G	G	G	G	G	G	G	g	G	G	G	G	G	G	G	G	G	G	G	G	G	G	a	g	G	g	G	G	G	G	G	G	G	G	G	G	G	G	G
gi|83268957|ref|NC_007624.1|::715336	T	T	T	T	T	T	T	T	T	T	T	T	T	T	T	T	T	t	T	T	T	T	T	T	T	T	T	T	T	T	T	T	t	t	T	t	T	T	T	T	T	T	T	T	T	T	T	T	T
gi|83268957|ref|NC_007624.1|::715697	G	G	G	G	G	G	G	G	G	G	G	G	G	G	G	G	G	g	G	G	G	G	G	G	G	G	G	G	G	G	G	G	g	g	G	g	G	G	G	G	G	G	G	G	G	G	G	G	G
gi|83268957|ref|NC_007624.1|::718342	C	C	C	C	C	C	C	C	C	C	C	C	C	C	C	C	C	c	C	C	C	C	C	C	C	C	C	C	C	C	C	C	c	c	C	c	C	C	C	C	C	C	C	C	C	C	C	C	C
gi|83268957|ref|NC_007624.1|::718607	G	G	G	G	G	G	G	G	G	G	G	G	G	G	G	G	G	g	G	G	G	G	G	G	G	G	G	G	G	G	G	G	g	g	G	g	G	G	G	G	G	G	G	G	G	G	G	G	G
gi|83268957|ref|NC_007624.1|::720797	G	G	G	G	G	G	G	G	G	G	G	A	A	G	G	G	G	g	G	G	G	G	G	G	G	A	G	G	G	G	A	G	g	g	G	g	A	G	G	A	G	G	G	A	A	A	G	G	G
gi|83268957|ref|NC_007624.1|::721641	G	G	G	G	G	G	G	G	G	G	G	G	G	G	G	G	G	g	G	G	G	G	G	G	G	G	G	G	G	G	G	G	g	g	G	g	G	G	G	G	G	G	G	G	G	G	G	G	G
gi|83268957|ref|NC_007624.1|::722297	T	C	C	C	C	C	C	C	C	C	C	C	C	C	C	C	C	c	C	C	C	C	C	C	C	C	T	C	C	C	C	C	c	c	C	c	C	C	C	C	C	C	C	C	C	C	C	C	C
gi|83268957|ref|NC_007624.1|::726056	C	C	C	C	C	C	C	C	C	C	C	T	T	C	C	C	C	c	C	C	C	C	C	C	C	T	C	C	C	C	T	C	c	c	C	c	T	C	C	T	C	C	C	T	T	T	C	C	C
gi|83268957|ref|NC_007624.1|::727300	T	T	T	T	T	T	T	T	T	T	T	T	T	T	T	T	T	t	T	T	T	T	T	T	T	T	T	T	T	T	T	T	t	t	T	t	T	T	T	T	T	T	T	T	T	T	T	T	T
gi|83268957|ref|NC_007624.1|::727725	G	G	G	G	G	G	G	G	G	G	G	G	G	G	G	G	G	g	G	G	G	G	G	G	G	G	G	G	G	G	G	G	g	g	G	g	G	G	G	G	G	G	G	G	G	G	G	G	G
gi|83268957|ref|NC_007624.1|::728075	G	G	G	G	G	G	G	G	G	G	G	G	G	G	G	G	G	g	G	G	G	G	G	G	G	G	G	G	G	G	G	G	g	g	G	g	G	G	G	G	G	G	G	G	G	G	G	G	G
gi|83268957|ref|NC_007624.1|::728466	C	C	C	C	C	C	C	C	C	C	C	C	C	C	C	C	C	c	C	C	C	C	C	C	C	C	C	C	C	C	C	C	c	c	C	c	C	C	C	C	C	C	C	C	C	C	C	C	C
gi|83268957|ref|NC_007624.1|::731354	G	G	G	G	G	G	G	G	G	G	G	A	A	G	G	G	G	g	G	G	G	G	G	G	G	A	G	G	G	G	A	G	g	g	G	g	A	G	G	A	G	G	G	A	A	A	G	G	G
gi|83268957|ref|NC_007624.1|::733633	G	G	G	G	G	G	G	G	G	G	G	A	A	G	G	G	G	g	G	G	G	G	G	G	G	A	G	G	G	G	A	G	g	g	G	g	A	G	G	A	G	G	G	A	A	A	G	G	G
gi|83268957|ref|NC_007624.1|::734403	G	G	G	G	G	G	G	G	G	G	G	G	G	G	G	A	G	g	G	G	G	G	G	G	G	G	G	G	G	G	G	G	g	g	G	g	G	G	G	G	G	G	G	G	G	G	G	G	G
gi|83268957|ref|NC_007624.1|::734621	G	G	G	G	G	G	G	G	G	G	G	G	G	G	G	G	G	g	G	G	G	G	G	G	G	G	G	G	G	G	G	G	g	g	G	g	G	G	G	G	G	G	G	G	G	G	G	G	G
gi|83268957|ref|NC_007624.1|::735209	C	C	C	C	C	C	C	C	C	C	C	C	C	C	C	C	C	c	C	C	C	C	C	C	C	C	C	C	C	C	C	C	c	c	C	c	C	C	C	C	C	C	C	C	C	C	C	C	C
gi|83268957|ref|NC_007624.1|::737325	G	G	G	G	G	G	G	G	G	G	G	G	G	G	G	G	G	g	G	G	G	G	G	G	G	G	G	G	G	G	G	G	g	g	G	g	G	G	G	G	G	G	G	G	G	G	G	G	G
gi|83268957|ref|NC_007624.1|::739801	C	C	C	C	C	C	C	C	C	C	C	C	C	C	C	C	C	c	C	C	C	C	C	C	C	C	C	C	C	C	C	C	c	c	C	c	C	C	C	C	C	C	C	C	C	C	C	C	C
gi|83268957|ref|NC_007624.1|::739825	G	G	G	G	G	G	G	G	G	G	G	G	G	G	G	G	G	g	G	G	G	G	G	G	G	G	G	G	G	G	G	G	g	g	G	g	G	G	G	G	G	G	G	G	G	G	G	G	G
gi|83268957|ref|NC_007624.1|::742351	G	G	G	G	G	G	G	G	G	G	G	A	A	G	G	G	G	g	G	G	G	G	G	G	G	A	G	G	G	G	A	G	g	g	G	g	A	G	G	A	G	G	G	A	A	A	G	G	G
gi|83268957|ref|NC_007624.1|::742391	G	G	G	G	G	G	G	G	G	G	G	G	G	G	G	G	G	g	G	G	G	G	G	G	G	G	G	G	G	G	G	G	g	g	G	g	G	G	G	G	G	G	G	G	G	G	G	G	G
gi|83268957|ref|NC_007624.1|::746763	C	C	C	C	C	C	C	C	C	C	C	C	C	C	C	C	C	c	C	C	C	C	C	C	C	C	C	C	C	C	C	C	c	c	C	c	C	C	C	C	C	C	C	C	C	C	C	C	C
gi|83268957|ref|NC_007624.1|::747129	G	G	G	G	G	G	G	G	G	G	G	G	G	G	G	G	G	g	G	G	G	G	G	G	G	G	G	G	G	G	G	G	g	g	G	g	G	G	G	G	G	G	G	G	G	G	G	G	G
gi|83268957|ref|NC_007624.1|::753346	G	G	G	G	G	G	G	G	G	G	G	G	G	C	G	G	C	c	C	C	C	C	C	C	C	G	G	G	G	C	G	G	g	g	G	g	G	G	G	G	G	G	G	G	G	G	C	G	G
gi|83268957|ref|NC_007624.1|::756687	G	G	G	G	G	G	G	G	G	G	G	A	A	G	G	G	G	g	G	G	G	G	G	G	G	A	G	G	G	G	A	G	g	g	G	g	A	G	G	A	G	G	G	A	A	A	G	G	G
gi|83268957|ref|NC_007624.1|::759400	C	C	C	C	C	C	C	C	C	C	C	C	C	C	C	C	C	c	C	C	C	C	C	C	C	C	C	C	C	C	C	C	c	c	C	c	C	C	C	C	C	C	C	C	C	C	C	C	C
gi|83268957|ref|NC_007624.1|::760531	G	G	G	G	G	G	G	G	G	G	G	G	G	G	G	G	G	g	G	G	G	G	G	G	G	G	G	G	G	G	G	G	g	g	G	g	G	G	G	G	G	G	G	G	G	G	G	G	G
gi|83268957|ref|NC_007624.1|::765508	C	C	C	C	C	C	C	C	C	C	C	C	C	C	C	C	C	c	C	C	C	C	C	C	C	C	C	C	C	C	C	C	c	c	C	c	C	C	C	C	C	C	C	C	C	C	C	C	C
gi|83268957|ref|NC_007624.1|::765907	A	A	A	A	A	A	A	A	A	A	A	A	A	A	A	A	A	a	T	A	A	A	A	A	A	A	A	A	A	T	A	A	a	a	A	a	A	A	A	A	A	A	A	A	A	A	A	A	A
gi|83268957|ref|NC_007624.1|::766851	T	T	T	T	T	T	T	T	T	T	T	T	T	T	T	T	T	t	T	T	T	T	T	T	T	T	T	T	T	T	T	T	t	t	T	t	T	T	T	C	T	T	T	C	C	C	T	T	T
gi|83268957|ref|NC_007624.1|::771176	G	G	G	G	G	G	G	G	G	G	G	G	G	G	G	G	G	g	G	G	G	G	G	G	G	G	G	G	G	G	G	G	g	g	G	g	G	G	G	G	G	G	G	G	G	G	G	G	G
gi|83268957|ref|NC_007624.1|::772355	A	A	A	A	A	A	A	A	A	A	A	A	A	G	A	A	G	g	G	G	G	G	G	G	G	A	A	A	A	G	A	A	a	a	A	a	A	A	A	A	A	A	A	A	A	A	G	A	A
gi|83268957|ref|NC_007624.1|::776454	A	G	G	G	G	G	G	G	G	G	G	G	G	G	G	G	G	g	G	G	G	G	G	G	G	G	A	G	G	G	G	G	g	g	G	g	G	G	G	G	G	G	G	G	G	G	G	G	G
gi|83268957|ref|NC_007624.1|::777113	G	G	G	G	G	G	G	G	G	G	G	G	G	G	G	G	G	g	G	G	G	G	G	G	G	G	G	G	G	G	G	G	g	g	G	g	G	G	G	G	G	G	G	G	G	G	G	G	G
gi|83268957|ref|NC_007624.1|::780233	T	G	G	G	G	G	G	G	G	G	G	G	G	G	G	G	G	g	G	G	G	G	G	G	G	G	T	G	G	G	G	G	g	g	G	g	G	G	G	G	G	G	G	G	G	G	G	G	G
gi|83268957|ref|NC_007624.1|::781358	G	G	G	G	G	G	G	G	G	G	G	G	G	G	G	G	G	g	G	G	G	G	G	G	G	G	G	G	G	G	G	G	g	g	G	g	G	G	G	G	G	G	G	G	G	G	G	G	G
gi|83268957|ref|NC_007624.1|::783274	A	A	A	A	A	A	A	A	A	A	A	A	A	A	A	A	A	a	A	A	A	A	A	A	A	A	A	A	A	A	A	A	a	a	A	a	A	A	A	A	A	A	A	A	A	A	A	A	A
gi|83268957|ref|NC_007624.1|::784765	G	G	G	G	G	G	G	G	G	G	G	G	G	G	G	G	G	g	G	G	G	G	G	G	G	G	G	G	G	G	G	G	g	g	G	g	G	G	G	G	G	G	G	G	G	G	G	G	G
gi|83268957|ref|NC_007624.1|::789555	G	G	G	G	G	G	G	G	G	G	G	G	G	G	G	G	G	g	G	G	G	G	G	G	G	G	G	G	G	G	G	G	g	g	G	g	G	G	G	G	G	G	G	G	G	G	G	G	G
gi|83268957|ref|NC_007624.1|::795077	G	G	G	G	G	G	G	G	G	G	G	G	G	G	G	G	G	g	G	G	G	G	G	G	G	G	G	G	G	G	G	G	g	g	G	g	G	G	G	G	G	G	G	G	G	G	G	G	G
gi|83268957|ref|NC_007624.1|::795523	G	G	G	G	G	G	G	G	G	G	G	G	G	G	G	G	G	g	G	G	G	G	G	G	G	G	T	G	G	G	G	G	g	g	G	g	G	G	G	G	G	G	G	G	G	G	G	G	G
gi|83268957|ref|NC_007624.1|::795583	T	C	C	C	C	C	C	C	C	C	C	C	C	C	C	C	C	c	C	C	C	C	C	C	C	C	T	C	C	C	C	C	c	c	C	c	C	C	C	C	C	C	C	C	C	C	C	C	C
gi|83268957|ref|NC_007624.1|::797888	G	G	G	G	G	G	G	G	G	G	G	G	G	G	G	G	G	g	G	G	G	G	G	G	G	G	G	G	G	G	G	G	g	g	G	g	G	G	G	G	G	G	G	G	G	G	G	G	G
gi|83268957|ref|NC_007624.1|::798926	G	G	G	G	G	G	G	G	G	G	G	G	G	G	G	G	G	g	G	G	G	G	G	G	G	G	G	G	G	G	G	G	g	g	G	g	G	G	G	G	G	G	G	G	G	G	G	G	G
gi|83268957|ref|NC_007624.1|::800963	A	A	A	A	A	A	A	A	A	A	A	A	A	A	A	A	A	a	A	A	A	A	A	A	A	A	A	A	A	A	A	A	a	a	A	a	A	A	A	A	A	A	A	A	A	A	A	A	A
gi|83268957|ref|NC_007624.1|::802536	C	C	C	C	C	C	C	C	C	C	C	C	C	C	C	C	C	c	C	C	C	C	C	C	C	C	C	C	C	C	C	C	c	c	C	c	C	C	C	C	T	C	C	C	C	C	C	C	C
gi|83268957|ref|NC_007624.1|::803724	G	G	G	G	G	G	G	G	G	G	G	G	G	G	G	G	G	g	G	G	G	G	G	G	G	G	G	G	G	G	G	G	g	g	G	g	G	G	G	G	G	A	A	G	G	G	G	G	G
gi|83268957|ref|NC_007624.1|::807515	G	G	G	G	G	G	G	G	G	G	G	G	G	G	G	G	G	g	G	G	G	G	G	G	G	G	G	G	G	G	G	G	g	g	G	g	G	G	G	G	G	G	G	G	G	G	G	G	G
gi|83268957|ref|NC_007624.1|::808819	A	A	A	C	A	A	A	A	A	C	A	A	A	A	A	A	A	a	A	A	A	A	A	A	A	A	A	A	A	A	A	A	a	a	A	a	A	A	A	A	A	A	A	A	A	A	A	A	A
gi|83268957|ref|NC_007624.1|::812700	C	C	C	C	C	C	C	C	C	C	C	C	C	C	C	C	C	c	C	C	C	C	C	C	C	C	C	C	C	C	C	C	c	c	C	c	C	C	C	C	C	C	C	C	C	C	C	C	C
gi|83268957|ref|NC_007624.1|::813421	A	G	G	A	A	A	A	A	A	A	A	A	A	A	A	A	A	a	A	A	A	A	A	A	A	A	A	G	A	A	A	G	g	g	G	g	A	G	G	A	G	G	G	A	A	A	A	A	A
gi|83268957|ref|NC_007624.1|::813911	G	G	G	G	G	G	G	G	G	G	G	G	G	G	G	G	G	g	G	G	G	G	G	G	G	G	G	G	G	G	G	G	g	g	G	g	G	G	G	G	G	G	G	G	G	G	G	G	G
gi|83268957|ref|NC_007624.1|::817183	C	C	C	C	C	C	C	C	C	C	C	C	C	C	C	C	C	c	C	C	C	C	C	C	C	C	C	C	C	C	C	C	c	c	C	c	C	C	C	C	C	C	C	C	C	C	C	C	C
gi|83268957|ref|NC_007624.1|::819458	G	G	G	G	G	G	G	G	G	G	G	G	G	G	G	G	G	g	G	G	G	G	G	G	G	G	G	G	G	G	G	G	g	g	G	g	G	G	G	G	G	G	G	G	G	G	G	G	G
gi|83268957|ref|NC_007624.1|::821180	C	C	C	C	C	C	C	C	C	C	C	A	A	C	C	C	C	c	C	C	C	C	C	C	C	A	C	C	C	C	A	C	c	c	C	c	A	C	C	A	C	C	C	A	A	A	C	C	C
gi|83268957|ref|NC_007624.1|::822205	T	T	T	T	T	T	T	T	T	T	T	T	T	T	T	T	T	t	T	T	T	T	T	T	T	T	T	T	T	T	T	T	t	t	T	t	T	T	T	T	T	T	T	T	T	T	T	T	T
gi|83268957|ref|NC_007624.1|::824001	T	T	T	T	T	T	T	T	T	T	T	T	T	T	T	T	T	t	T	T	T	T	T	T	T	T	T	T	T	T	T	T	t	t	T	t	T	T	T	T	T	T	T	T	T	T	T	T	T
gi|83268957|ref|NC_007624.1|::826262	A	G	G	G	G	G	G	G	G	G	G	G	G	G	G	G	G	g	G	G	G	G	G	G	G	G	A	G	G	G	G	G	g	g	G	g	G	G	G	G	G	G	G	G	G	G	G	G	G
gi|83268957|ref|NC_007624.1|::828183	G	G	G	G	G	G	G	G	G	G	G	G	G	G	G	G	G	g	G	G	G	G	G	G	G	G	G	G	G	G	G	G	g	g	G	g	G	G	G	G	G	G	G	G	G	G	G	G	G
gi|83268957|ref|NC_007624.1|::830157	G	G	G	A	A	A	A	A	A	A	A	G	G	G	A	A	G	g	G	G	G	G	G	G	G	G	G	G	A	G	G	G	g	g	G	g	G	G	G	G	G	G	G	G	G	G	G	A	A
gi|83268957|ref|NC_007624.1|::832975	A	G	G	G	G	G	G	G	G	G	G	G	G	G	G	G	G	g	G	G	G	G	G	G	G	G	A	G	G	G	G	G	g	g	G	g	G	G	G	G	G	G	G	G	G	G	G	G	G
gi|83268957|ref|NC_007624.1|::835049	T	C	C	C	C	C	C	C	C	C	C	C	C	C	C	C	C	c	C	C	C	C	C	C	C	C	T	C	C	C	C	C	c	c	C	c	C	C	C	C	C	C	C	C	C	C	C	C	C
gi|83268957|ref|NC_007624.1|::838745	C	C	C	T	T	T	T	T	T	T	T	C	C	C	T	T	C	c	C	C	C	C	C	C	C	C	C	C	T	C	C	C	c	c	C	c	C	C	C	C	C	C	C	C	C	C	C	T	T
gi|83268957|ref|NC_007624.1|::839101	G	G	G	G	G	G	G	G	G	G	G	G	G	G	G	G	G	g	G	G	G	G	G	G	G	G	G	G	G	G	G	G	g	g	G	g	G	G	G	G	G	G	G	G	G	G	G	G	G
gi|83268957|ref|NC_007624.1|::841690	C	T	T	C	C	C	C	C	C	C	C	C	C	T	C	C	T	t	T	T	T	T	T	T	T	C	C	T	C	T	C	T	t	t	T	t	C	T	T	C	T	T	T	C	C	C	T	C	C
gi|83268957|ref|NC_007624.1|::844160	A	A	A	A	A	A	A	A	A	A	A	A	A	A	A	A	A	a	A	A	A	A	A	A	A	A	A	A	A	A	A	A	a	a	A	a	A	A	A	A	A	A	A	A	A	A	A	A	A
gi|83268957|ref|NC_007624.1|::844931	G	G	G	G	G	G	G	G	G	G	G	A	A	G	G	G	G	g	G	G	G	G	G	G	G	A	G	G	G	G	A	G	g	g	G	g	A	G	G	A	G	G	G	A	A	A	G	G	G
gi|83268957|ref|NC_007624.1|::846160	C	C	C	C	C	C	C	C	C	C	C	C	C	C	C	C	C	c	C	C	C	C	C	C	C	C	C	C	C	C	C	C	c	c	C	c	C	C	C	C	C	C	C	C	C	C	C	C	C
gi|83268957|ref|NC_007624.1|::848410	C	C	C	C	C	C	C	C	C	C	C	C	C	C	C	C	C	c	C	C	C	C	C	C	C	C	C	C	C	C	C	C	c	c	C	c	C	C	C	C	T	C	C	C	C	C	C	C	C
gi|83268957|ref|NC_007624.1|::851814	C	T	T	T	T	T	T	T	T	T	T	C	C	T	T	T	T	t	T	T	T	T	T	T	T	C	C	T	T	T	C	T	t	t	T	t	C	T	T	C	T	T	T	C	C	C	T	T	T
gi|83268957|ref|NC_007624.1|::851878	G	G	G	G	G	G	G	G	G	G	G	G	G	G	G	G	G	g	G	G	G	G	G	G	G	G	G	G	G	G	G	G	g	g	G	g	A	G	G	G	G	G	G	G	G	G	G	G	G
gi|83268957|ref|NC_007624.1|::858121	A	G	G	G	G	G	G	G	G	G	G	A	A	G	G	G	G	g	G	G	G	G	G	G	G	A	A	G	G	G	A	G	g	g	G	g	A	G	G	A	G	G	G	A	A	A	G	G	G
gi|83268957|ref|NC_007624.1|::860056	G	G	G	G	G	G	G	G	G	G	G	G	G	G	G	G	G	g	G	G	G	G	G	G	G	G	G	G	G	G	G	G	g	g	G	g	G	G	G	G	G	G	G	G	G	G	G	G	G
gi|83268957|ref|NC_007624.1|::861537	T	C	C	C	C	C	C	C	C	C	C	C	C	C	C	C	C	c	C	C	C	C	C	C	C	C	T	C	C	C	C	C	c	c	C	c	C	C	C	C	C	C	C	C	C	C	C	C	C
gi|83268957|ref|NC_007624.1|::864073	C	A	C	C	C	C	C	C	C	C	C	C	C	C	C	C	C	c	C	C	C	C	C	C	C	C	C	C	C	C	C	C	c	c	C	c	C	C	C	C	C	C	C	C	C	C	C	C	C
gi|83268957|ref|NC_007624.1|::866742	A	A	A	A	A	A	A	A	A	A	A	A	A	A	A	A	A	a	A	A	A	A	A	A	A	A	A	A	A	A	A	A	a	g	A	a	A	A	A	A	A	A	A	A	A	A	A	A	A
gi|83268957|ref|NC_007624.1|::868144	G	G	G	G	G	G	G	G	G	G	G	G	G	G	G	G	G	g	G	G	G	G	G	G	G	G	G	G	G	G	G	G	g	g	G	g	G	G	G	G	G	G	G	G	G	G	G	G	G
gi|83268957|ref|NC_007624.1|::868287	T	T	T	T	T	T	T	T	T	T	T	T	T	T	T	T	T	t	T	T	T	T	T	T	T	T	T	T	T	T	T	T	t	t	T	t	T	T	T	T	T	T	T	T	T	T	T	T	T
gi|83268957|ref|NC_007624.1|::868434	G	G	G	G	G	G	G	G	G	G	G	A	A	G	G	G	G	g	G	G	G	G	G	G	G	A	G	G	G	G	A	G	g	g	G	g	A	G	G	A	G	G	G	A	A	A	G	G	G
gi|83268957|ref|NC_007624.1|::873761	G	G	G	G	G	G	G	G	G	G	G	G	G	G	G	G	G	g	G	G	G	G	G	G	G	G	G	A	G	G	G	A	a	a	A	a	G	A	A	G	G	A	A	G	G	G	G	G	G
gi|83268957|ref|NC_007624.1|::875242	C	T	T	T	T	T	T	T	T	T	T	C	C	T	T	T	T	t	T	T	T	T	T	T	T	C	C	T	T	T	C	T	t	t	T	t	C	T	T	C	T	T	T	C	C	C	T	T	T
gi|83268957|ref|NC_007624.1|::880092	C	C	C	C	C	C	C	C	C	C	C	C	C	C	C	C	C	c	C	C	C	C	C	C	C	C	C	C	C	C	C	C	c	c	C	c	C	C	C	C	C	C	C	C	C	C	C	C	C
gi|83268957|ref|NC_007624.1|::883114	C	C	C	C	C	C	C	C	C	C	C	C	C	C	C	C	C	c	C	C	C	C	C	C	C	C	C	C	C	C	C	C	c	c	C	c	C	C	C	C	C	C	C	C	C	C	C	C	C
gi|83268957|ref|NC_007624.1|::883608	C	C	C	C	C	C	C	C	C	C	C	C	C	A	C	C	A	a	C	A	A	A	A	A	A	C	C	C	C	C	C	C	c	c	C	c	C	C	C	C	C	C	C	C	C	C	C	C	C
gi|83268957|ref|NC_007624.1|::884589	G	G	G	G	G	G	G	G	G	G	G	G	G	G	G	G	G	g	G	G	G	G	G	G	G	G	G	G	G	G	G	G	g	g	G	g	G	G	G	G	G	G	G	G	G	G	G	G	G
gi|83268957|ref|NC_007624.1|::884877	C	C	C	C	C	C	C	C	C	C	C	C	C	C	C	C	C	c	C	C	C	C	C	C	C	C	C	C	C	C	C	C	c	c	C	c	C	C	C	C	C	C	C	C	C	C	C	C	C
gi|83268957|ref|NC_007624.1|::887820	G	G	G	G	G	G	G	G	G	G	G	G	G	G	G	G	G	g	G	G	G	G	G	G	G	G	T	G	G	G	G	G	g	g	G	g	G	G	G	G	G	G	G	G	G	G	G	G	G
gi|83268957|ref|NC_007624.1|::892092	G	G	G	G	G	G	T	T	T	G	G	G	G	G	T	G	G	g	G	G	G	G	G	G	G	G	G	G	T	G	G	G	g	g	G	g	G	G	G	G	G	G	G	G	G	G	G	G	G
gi|83268957|ref|NC_007624.1|::892900	G	A	A	A	A	A	A	A	A	A	A	G	G	A	A	A	A	a	A	A	A	A	A	A	A	G	G	A	A	A	G	A	a	a	A	a	G	A	A	G	A	A	A	G	G	G	A	A	A
gi|83268957|ref|NC_007624.1|::895607	G	G	G	G	G	G	G	G	G	G	G	A	A	G	G	G	G	g	G	G	G	G	G	G	G	A	G	G	G	G	A	G	g	g	G	g	A	G	G	A	G	G	G	A	A	A	G	G	G
gi|83268957|ref|NC_007624.1|::895820	C	T	C	C	C	C	C	C	C	C	C	C	C	C	C	C	C	c	C	C	C	C	C	C	C	C	C	C	C	C	C	C	c	c	C	c	C	C	C	C	C	C	C	C	C	C	C	C	C
gi|83268957|ref|NC_007624.1|::897193	G	G	G	G	G	G	G	G	G	G	G	G	G	G	G	G	G	g	G	G	G	G	G	G	G	G	G	G	G	G	G	G	g	g	G	g	G	G	G	G	G	G	G	G	G	G	G	G	G
gi|83268957|ref|NC_007624.1|::900724	C	T	T	T	T	T	T	T	T	T	T	C	C	T	T	T	T	t	T	T	T	T	T	T	T	C	C	T	T	T	C	T	t	t	T	t	C	T	T	C	T	T	T	C	C	C	T	T	T
gi|83268957|ref|NC_007624.1|::901812	C	C	C	C	C	C	C	C	C	C	C	C	C	C	C	C	C	c	C	C	C	C	C	C	C	C	C	T	C	C	C	T	t	t	T	t	C	T	T	C	T	T	T	C	C	C	C	C	C
gi|83268957|ref|NC_007624.1|::904101	G	A	A	A	A	A	A	A	A	A	A	G	G	A	A	A	A	a	A	A	A	A	A	A	A	G	G	A	A	A	G	A	a	a	A	a	G	A	A	G	A	A	A	G	G	G	A	A	A
gi|83268957|ref|NC_007624.1|::907108	A	A	A	T	T	T	T	T	T	T	T	A	A	A	T	T	A	a	A	A	A	A	A	A	A	A	A	A	T	A	A	A	a	a	A	a	A	A	A	A	A	A	A	A	A	A	A	T	T
gi|83268957|ref|NC_007624.1|::911725	C	C	C	C	C	C	C	C	C	C	C	C	C	C	C	C	C	c	C	C	C	C	C	C	C	C	C	C	C	C	C	C	c	c	C	c	C	C	C	C	C	C	C	C	C	C	C	C	C
gi|83268957|ref|NC_007624.1|::912421	T	T	T	T	T	T	T	T	T	T	T	T	T	T	T	T	T	t	T	T	T	T	T	T	T	T	T	T	T	T	T	T	t	t	T	t	T	T	T	T	T	T	T	T	T	T	T	T	T
gi|83268957|ref|NC_007624.1|::913415	C	C	C	C	C	C	C	C	C	C	C	C	C	C	C	C	C	c	C	C	C	C	C	C	C	C	C	C	C	C	C	C	c	c	C	c	C	C	C	C	C	C	C	C	C	C	C	C	C
gi|83268957|ref|NC_007624.1|::916693	T	T	T	T	T	T	T	T	T	T	T	T	T	T	T	T	T	t	T	T	T	T	T	T	T	T	T	T	T	T	T	T	t	t	T	t	T	T	T	T	T	T	T	T	T	T	T	T	T
gi|83268957|ref|NC_007624.1|::916861	G	G	G	G	G	G	G	G	G	G	G	G	G	G	G	G	G	g	G	G	G	G	G	G	G	G	G	G	G	G	G	G	g	g	G	g	G	G	G	G	G	G	G	G	G	G	G	G	G
gi|83268957|ref|NC_007624.1|::917729	C	C	C	C	C	C	C	C	C	C	C	C	C	C	C	C	C	c	C	C	C	C	C	C	C	C	C	C	C	C	C	C	c	c	C	c	C	C	C	C	C	C	C	C	C	C	C	C	C
gi|83268957|ref|NC_007624.1|::918667	T	T	T	T	T	T	T	T	T	T	T	T	T	T	T	T	T	t	T	T	T	T	T	T	T	T	T	T	T	T	T	T	t	t	T	t	T	T	T	T	T	T	T	T	T	T	T	T	T
gi|83268957|ref|NC_007624.1|::918729	G	G	G	A	A	A	A	A	A	A	A	G	G	G	A	A	G	g	G	G	G	G	G	G	G	G	G	G	A	G	G	G	g	g	G	g	G	G	G	G	G	G	G	G	G	G	G	A	A
gi|83268957|ref|NC_007624.1|::922301	C	C	C	C	C	C	C	C	C	C	C	C	C	C	C	C	C	c	C	C	C	C	C	C	C	C	C	C	C	C	C	C	c	c	C	c	C	C	C	C	C	C	C	C	C	C	C	C	C
gi|83268957|ref|NC_007624.1|::922604	G	G	G	G	G	G	G	G	G	G	G	G	G	G	G	G	G	g	G	G	G	G	G	G	G	G	G	G	G	G	G	G	g	g	G	g	G	G	G	G	G	G	G	G	G	G	G	G	G
gi|83268957|ref|NC_007624.1|::922608	G	G	G	G	G	G	G	G	G	G	G	G	G	G	G	G	G	g	G	G	G	G	G	G	G	G	G	G	G	G	G	G	g	g	G	g	G	G	G	G	G	G	G	G	G	G	G	G	G
gi|83268957|ref|NC_007624.1|::922634	G	G	G	G	G	G	G	G	G	G	G	G	G	G	G	G	G	g	G	G	G	G	G	G	G	G	G	G	G	G	G	G	g	g	G	g	G	G	G	G	G	G	G	G	G	G	A	G	G
gi|83268957|ref|NC_007624.1|::923569	A	A	A	A	A	A	A	A	A	A	A	A	A	A	A	A	A	a	A	A	A	A	A	A	A	A	A	A	A	A	A	A	a	a	A	a	A	A	A	A	A	A	A	A	A	A	A	A	A
gi|83268957|ref|NC_007624.1|::923843	G	G	G	G	G	G	G	G	G	G	G	G	G	G	G	G	G	g	G	G	G	G	G	G	G	G	G	G	G	G	G	G	g	g	G	g	G	G	G	G	G	G	G	G	G	G	G	G	G
gi|83268957|ref|NC_007624.1|::924979	C	C	C	C	C	C	C	C	C	C	C	C	C	C	C	C	C	c	C	C	C	C	C	C	C	C	C	C	C	C	C	C	c	c	C	c	C	C	C	C	C	C	C	C	C	C	C	C	C
gi|83268957|ref|NC_007624.1|::926832	A	A	A	A	A	A	A	A	A	A	A	A	A	A	A	A	A	a	A	A	A	A	A	A	A	A	A	A	A	A	A	A	a	a	A	a	A	A	A	A	A	A	A	A	A	A	A	A	A
gi|83268957|ref|NC_007624.1|::932483	G	G	G	G	G	G	G	G	G	G	G	G	G	G	G	G	G	g	G	G	G	G	G	G	G	G	G	G	G	G	G	G	g	g	G	g	G	G	G	G	G	G	G	G	G	G	G	G	G
gi|83268957|ref|NC_007624.1|::935793	T	T	T	G	G	G	G	G	G	G	G	T	T	T	G	G	T	t	T	T	T	T	T	T	T	T	T	T	G	T	T	T	t	t	T	t	T	T	T	T	T	T	T	T	T	T	T	G	G
gi|83268957|ref|NC_007624.1|::936562	C	C	C	C	C	C	C	C	C	C	C	C	C	C	C	C	C	c	C	C	C	C	C	C	C	C	C	C	C	C	C	C	c	c	C	a	C	C	C	C	C	C	C	C	C	C	C	C	C
gi|83268957|ref|NC_007624.1|::939178	G	G	G	G	G	G	G	G	G	G	G	G	G	G	G	G	G	g	G	G	G	G	G	G	G	G	G	G	G	G	G	G	g	g	G	g	G	G	G	G	G	G	G	G	G	G	G	G	G
gi|83268957|ref|NC_007624.1|::939235	C	C	C	C	C	C	C	C	C	C	C	C	C	C	C	C	C	c	C	C	C	C	C	C	C	C	C	C	C	C	C	C	c	c	C	c	C	C	C	C	C	C	C	C	C	C	C	C	C
gi|83268957|ref|NC_007624.1|::939951	A	A	A	A	A	A	A	A	A	A	A	A	A	A	A	A	A	a	A	A	A	A	A	A	A	A	A	A	A	A	A	A	a	a	A	a	A	A	A	A	A	A	A	A	A	A	A	A	A
gi|83268957|ref|NC_007624.1|::942826	T	G	G	G	G	G	G	G	G	G	G	G	G	G	G	G	G	g	G	G	G	G	G	G	G	G	T	G	G	G	G	G	g	g	G	g	G	G	G	G	G	G	G	G	G	G	G	G	G
gi|83268957|ref|NC_007624.1|::942888	C	C	C	C	C	C	C	C	C	C	C	C	C	C	C	C	C	c	C	C	C	C	C	C	C	C	C	C	C	C	C	C	c	c	C	c	C	C	C	C	C	C	C	C	C	C	C	C	C
gi|83268957|ref|NC_007624.1|::946624	A	G	G	G	G	G	G	G	G	G	G	G	G	G	G	G	G	g	G	G	G	G	G	G	G	G	A	G	G	G	G	G	g	g	G	g	G	G	G	G	G	G	G	G	G	G	G	G	G
gi|83268957|ref|NC_007624.1|::952212	A	G	G	G	G	G	G	G	G	G	G	G	G	G	G	G	G	g	G	G	G	G	G	G	G	G	A	G	G	G	G	G	g	g	G	g	G	G	G	G	G	G	G	G	G	G	G	G	G
gi|83268957|ref|NC_007624.1|::952321	T	T	T	T	T	T	T	T	T	T	T	T	T	T	T	T	T	t	T	T	T	T	T	T	T	T	T	T	T	T	T	T	t	t	T	t	T	T	T	T	T	T	T	T	T	T	T	T	T
gi|83268957|ref|NC_007624.1|::952929	T	T	T	T	T	T	T	T	T	T	T	T	T	T	T	T	T	t	T	T	T	T	T	T	T	T	T	T	T	T	T	T	t	t	T	t	T	T	T	T	C	T	T	T	T	T	T	T	T
gi|83268957|ref|NC_007624.1|::954143	G	G	G	G	G	G	G	G	G	G	G	G	G	G	G	G	G	g	G	G	G	G	G	G	G	G	G	G	G	G	G	G	g	g	G	g	G	G	G	G	G	G	G	G	G	G	G	G	G
gi|83268957|ref|NC_007624.1|::954153	G	G	G	G	G	G	G	G	G	G	G	G	G	G	G	G	G	g	G	G	G	G	G	G	G	G	G	G	G	G	G	G	g	g	G	g	G	G	G	G	G	G	G	G	G	G	G	G	G
gi|83268957|ref|NC_007624.1|::954351	T	T	T	T	T	T	T	T	T	T	T	T	T	T	T	T	T	t	T	T	T	T	T	T	T	T	T	T	T	T	T	T	t	t	T	t	T	T	T	T	T	T	T	T	T	T	T	T	T
gi|83268957|ref|NC_007624.1|::960729	G	G	G	G	G	G	G	G	G	G	G	G	G	G	G	G	G	g	G	G	G	G	G	G	G	G	G	G	G	G	G	G	g	g	G	g	G	G	G	G	G	G	G	G	G	G	G	G	G
gi|83268957|ref|NC_007624.1|::961761	G	G	G	G	G	G	G	G	G	G	G	A	A	G	G	G	G	g	G	G	G	G	G	G	G	A	G	G	G	G	A	G	g	g	G	g	A	G	G	A	G	G	G	A	A	A	G	G	G
gi|83268957|ref|NC_007624.1|::962400	G	G	G	G	G	G	G	G	G	G	G	G	G	G	G	G	G	g	G	G	G	G	G	G	G	G	G	G	G	G	G	G	g	g	G	g	G	G	G	G	G	G	G	G	G	G	G	G	G
gi|83268957|ref|NC_007624.1|::969043	T	T	T	T	T	T	T	T	T	T	T	T	T	T	T	T	T	t	C	T	T	T	T	T	T	T	T	T	T	C	T	T	t	t	T	t	T	T	T	T	T	T	T	T	T	T	T	T	T
gi|83268957|ref|NC_007624.1|::969162	G	G	G	G	G	G	G	G	G	G	G	G	G	G	G	G	G	g	G	G	G	G	G	G	G	G	G	G	G	G	G	G	g	g	G	g	G	G	G	G	G	G	G	G	G	G	G	G	G
gi|83268957|ref|NC_007624.1|::970964	C	C	C	C	C	C	C	C	C	C	C	C	C	C	C	C	C	c	T	C	C	C	C	C	C	C	C	C	C	T	C	C	c	c	C	c	C	C	C	C	C	C	C	C	C	C	C	C	C
gi|83268957|ref|NC_007624.1|::971995	G	G	G	G	G	G	G	G	G	G	G	G	G	G	G	G	G	g	G	G	G	G	G	G	G	G	G	G	G	G	G	G	g	g	G	g	G	G	G	G	G	G	G	G	G	G	G	G	G
gi|83268957|ref|NC_007624.1|::975767	T	T	T	T	T	T	T	T	T	T	T	T	T	T	T	T	T	t	T	T	T	T	T	T	T	T	T	T	T	T	T	T	t	t	T	t	T	T	T	T	T	T	T	T	T	T	T	T	T
gi|83268957|ref|NC_007624.1|::978963	T	T	T	T	T	T	T	T	T	T	T	T	T	T	T	T	T	t	T	T	T	T	T	T	T	T	T	T	T	T	T	T	t	t	T	t	T	T	T	T	T	T	T	T	T	T	T	T	T
gi|83268957|ref|NC_007624.1|::988379	T	T	T	T	T	T	T	T	T	T	T	T	T	T	T	T	T	t	T	T	T	T	T	T	T	T	T	T	T	T	T	T	c	t	T	t	T	T	T	T	T	T	T	T	T	T	T	T	T
gi|83268957|ref|NC_007624.1|::989644	C	C	C	C	C	C	C	C	C	C	C	C	C	C	C	C	C	c	C	C	C	C	C	C	C	C	C	C	C	C	C	C	c	c	C	c	C	C	C	C	C	C	C	C	C	C	C	C	C
gi|83268957|ref|NC_007624.1|::990087	C	C	C	C	C	C	C	C	C	C	C	C	C	C	C	C	C	c	C	C	C	C	C	C	C	C	C	C	C	C	C	C	c	c	C	c	C	C	C	C	C	C	C	C	C	C	C	C	C
gi|83268957|ref|NC_007624.1|::991174	T	T	T	T	T	T	T	T	T	T	T	T	T	T	T	T	T	t	T	T	T	T	T	T	T	T	T	T	T	T	T	T	t	t	T	t	T	T	T	T	T	T	T	T	T	T	T	T	T
gi|83268957|ref|NC_007624.1|::992911	C	C	C	C	C	C	C	C	C	C	C	C	C	C	C	C	C	c	C	C	C	C	C	C	C	C	C	C	C	C	C	C	c	c	C	c	C	C	C	C	C	C	C	C	C	C	C	C	C
gi|83268957|ref|NC_007624.1|::1000398	C	C	C	T	T	T	T	T	T	T	T	C	C	C	T	T	C	c	C	C	C	C	C	C	C	C	C	C	T	C	C	C	c	c	C	c	C	C	C	C	C	C	C	C	C	C	C	T	T
gi|83268957|ref|NC_007624.1|::1001002	A	A	A	A	A	A	A	A	A	A	A	A	A	A	A	A	A	a	A	A	A	A	A	A	A	A	A	A	A	A	A	A	a	a	A	a	A	A	A	A	A	A	A	A	A	A	A	A	A
gi|83268957|ref|NC_007624.1|::1004554	C	C	C	C	C	C	C	C	C	C	C	C	C	A	C	C	A	a	A	A	A	A	A	A	A	C	C	C	C	A	C	C	c	c	C	c	C	C	C	C	C	C	C	C	C	C	A	C	C
gi|83268957|ref|NC_007624.1|::1010973	T	T	T	T	T	T	T	T	T	T	T	T	T	T	T	T	T	t	T	T	T	T	T	T	T	T	T	T	T	T	T	T	t	t	T	t	T	T	T	T	T	T	T	T	T	T	T	T	T
gi|83268957|ref|NC_007624.1|::1011899	T	T	T	T	T	T	T	T	T	T	T	T	T	T	T	T	T	t	T	T	T	T	T	T	T	T	T	T	T	T	T	T	t	t	T	t	T	T	T	T	T	T	T	T	T	T	T	T	T
gi|83268957|ref|NC_007624.1|::1012141	T	T	T	T	T	T	T	T	T	T	T	T	T	T	T	T	T	t	T	T	T	T	T	T	T	T	T	T	T	T	T	T	t	t	T	g	T	T	T	T	T	T	T	T	T	T	T	T	T
gi|83268957|ref|NC_007624.1|::1017174	G	G	G	G	G	G	G	G	G	G	G	G	G	G	G	G	G	g	G	G	G	G	G	G	G	G	G	G	G	G	G	G	g	g	G	g	G	G	G	G	G	G	G	G	G	G	G	G	G
gi|83268957|ref|NC_007624.1|::1019814	C	C	C	C	C	C	C	C	C	C	C	C	C	G	C	C	G	g	G	G	G	G	G	G	G	C	C	C	C	G	C	C	c	c	C	c	C	C	C	C	C	C	C	C	C	C	G	C	C
gi|83268957|ref|NC_007624.1|::1022003	A	A	A	A	A	A	A	A	A	A	A	A	A	A	A	A	A	a	A	A	A	A	A	A	A	A	A	A	A	A	A	A	a	a	A	a	A	A	A	A	A	A	A	A	A	A	A	A	A
gi|83268957|ref|NC_007624.1|::1024384	G	T	T	G	G	G	G	G	G	G	G	G	G	T	G	G	T	t	T	T	T	T	T	T	T	G	G	T	G	T	G	T	t	t	T	t	G	T	T	G	T	T	T	G	G	G	T	G	G
gi|83268957|ref|NC_007624.1|::1026077	G	G	G	A	A	A	A	A	A	A	A	G	G	G	A	A	G	g	G	G	G	G	G	G	G	G	G	G	A	G	G	G	g	g	G	g	G	G	G	G	G	G	G	G	G	G	G	A	A
gi|83268957|ref|NC_007624.1|::1027111	C	C	C	C	C	C	C	C	C	C	C	C	C	C	C	C	C	c	C	C	C	C	C	C	C	C	C	C	C	C	C	C	c	c	C	c	C	C	C	C	C	C	C	C	C	C	C	C	C
gi|83268957|ref|NC_007624.1|::1027702	C	C	C	C	C	C	C	C	C	C	C	C	C	C	C	C	C	c	C	C	C	C	C	C	C	C	C	C	C	C	C	C	c	c	C	c	C	C	C	C	C	C	C	C	C	C	C	C	C
gi|83268957|ref|NC_007624.1|::1027718	C	C	C	C	C	C	C	C	C	C	C	C	C	C	C	C	C	c	C	C	C	C	C	C	C	C	C	C	C	C	C	C	c	c	C	c	C	C	C	C	C	C	C	C	C	C	C	C	C
gi|83268957|ref|NC_007624.1|::1031660	G	G	G	G	G	G	G	G	G	G	G	A	A	G	G	G	G	g	G	G	G	G	G	G	G	A	G	G	G	G	A	G	g	g	G	g	A	G	G	A	G	G	G	A	A	A	G	G	G
gi|83268957|ref|NC_007624.1|::1037798	C	C	C	C	C	C	C	C	C	C	C	C	C	T	C	C	T	t	T	T	T	T	T	T	T	C	C	C	C	T	C	C	c	c	C	c	C	C	C	C	C	C	C	C	C	C	T	C	C
gi|83268957|ref|NC_007624.1|::1040916	C	C	C	C	C	C	C	C	C	C	C	T	T	C	C	C	C	c	C	C	C	C	C	C	C	T	C	C	C	C	T	C	c	c	C	c	T	C	C	T	C	C	C	T	T	T	C	C	C
gi|83268957|ref|NC_007624.1|::1043338	C	T	T	T	T	T	T	T	T	T	T	T	T	T	T	T	T	t	T	T	T	T	T	T	T	T	C	T	T	T	T	T	t	t	T	t	T	T	T	T	T	T	T	T	T	T	T	T	T
gi|83268957|ref|NC_007624.1|::1047018	G	G	G	G	G	G	G	G	G	G	G	G	G	G	G	G	G	g	G	G	G	G	G	G	G	G	G	G	G	G	G	G	g	g	G	g	G	G	G	G	G	G	G	G	G	G	G	G	G
gi|83268957|ref|NC_007624.1|::1047188	G	G	G	G	G	G	G	G	G	G	G	G	G	G	G	G	G	g	G	G	G	G	G	G	G	G	G	G	G	G	G	G	g	g	G	g	G	G	G	G	G	G	G	G	G	G	G	G	G
gi|83268957|ref|NC_007624.1|::1047414	G	G	G	G	G	G	G	G	G	G	G	A	A	G	G	G	G	g	G	G	G	G	G	G	G	A	G	G	G	G	A	G	g	g	G	g	A	G	G	A	G	G	G	A	A	A	G	G	G
gi|83268957|ref|NC_007624.1|::1061823	G	G	G	G	G	G	G	G	G	G	G	G	G	G	G	G	G	t	G	G	G	G	G	G	G	G	G	G	G	G	G	G	g	g	G	g	G	G	G	G	G	G	G	G	G	G	G	G	G
gi|83268957|ref|NC_007624.1|::1062576	A	A	A	A	A	A	A	A	A	A	A	A	A	A	A	A	A	a	A	A	A	A	A	A	A	A	A	A	A	A	A	A	a	a	A	a	A	A	A	A	A	A	A	A	A	A	A	A	A
gi|83268957|ref|NC_007624.1|::1066901	C	C	C	C	C	C	C	C	C	T	C	C	C	C	C	C	C	c	C	C	C	C	C	C	C	C	C	C	C	C	C	C	c	c	C	c	C	C	C	C	C	C	C	C	C	C	C	C	C
gi|83268957|ref|NC_007624.1|::1069126	C	C	C	C	C	C	C	C	C	C	C	C	C	C	C	C	C	c	C	C	C	C	C	C	C	C	C	C	C	C	C	C	c	c	C	c	C	C	C	C	C	C	C	C	C	C	C	C	C
gi|83268957|ref|NC_007624.1|::1072119	T	T	T	T	T	T	T	T	T	T	T	T	T	T	T	T	T	t	T	T	T	T	T	T	T	T	T	T	T	T	T	T	t	t	T	t	T	T	T	T	G	T	T	T	T	T	T	T	T
gi|83268957|ref|NC_007624.1|::1078901	C	C	C	C	C	C	C	C	C	C	C	A	A	C	C	C	C	c	C	C	C	C	C	C	C	A	C	C	C	C	A	C	c	c	C	c	A	C	C	A	C	C	C	A	A	A	C	C	C
gi|83268957|ref|NC_007624.1|::1080249	G	G	G	G	G	G	G	G	G	G	G	A	A	G	G	G	G	g	G	G	G	G	G	G	G	A	G	G	G	G	A	G	g	g	G	g	A	G	G	A	G	G	G	A	A	A	G	G	G
gi|83268957|ref|NC_007624.1|::1085496	C	C	C	C	C	C	C	C	C	C	C	C	C	C	C	C	C	c	C	C	C	C	C	C	C	C	C	C	C	C	C	C	c	c	C	c	C	C	C	C	C	C	C	C	C	C	C	C	C
gi|83268957|ref|NC_007624.1|::1087055	A	A	A	A	A	A	A	A	A	A	A	A	A	A	A	A	A	a	A	A	A	A	A	A	A	A	A	A	A	A	A	A	a	a	A	a	A	A	A	A	A	A	A	A	A	A	A	A	A
gi|83268957|ref|NC_007624.1|::1087323	G	G	G	G	G	G	G	G	G	G	G	G	G	G	G	G	G	g	G	G	G	G	T	G	G	G	G	G	G	G	G	G	g	g	G	g	G	G	G	G	G	G	G	G	G	G	G	G	G
gi|83268957|ref|NC_007624.1|::1088693	G	G	G	G	G	G	G	G	G	G	G	G	G	G	G	G	G	g	G	G	G	G	G	G	G	G	G	G	G	G	G	G	g	g	G	g	G	G	G	G	G	G	G	G	G	G	G	G	G
gi|83268957|ref|NC_007624.1|::1092012	C	C	C	C	C	C	C	C	C	C	C	T	T	C	C	C	C	c	C	C	C	C	C	C	C	T	C	C	C	C	T	C	c	c	C	c	T	C	C	T	C	C	C	T	T	T	C	C	C
gi|83268957|ref|NC_007624.1|::1092267	C	C	C	C	C	C	C	C	C	C	C	C	C	C	C	C	C	c	C	C	C	C	C	C	C	C	C	C	C	C	C	C	c	c	C	c	C	C	C	C	C	C	C	C	C	C	C	C	C
gi|83268957|ref|NC_007624.1|::1094643	G	G	G	G	G	G	G	G	G	G	G	G	G	G	G	G	G	g	G	G	G	G	G	G	G	G	G	G	G	G	G	G	g	g	G	g	G	G	G	G	G	G	G	G	G	G	G	G	G
gi|83268957|ref|NC_007624.1|::1098942	G	G	G	G	G	G	G	G	G	G	G	A	A	G	G	G	G	g	G	G	G	G	G	G	G	A	G	G	G	G	A	G	g	g	G	g	A	G	G	A	G	G	G	A	A	A	G	G	G
gi|83268957|ref|NC_007624.1|::1099959	G	G	A	G	G	G	G	G	G	G	G	G	G	G	G	G	G	g	G	G	G	G	G	G	G	G	G	G	G	G	G	G	g	g	G	g	G	G	G	G	G	G	G	G	G	G	G	G	G
gi|83268957|ref|NC_007624.1|::1103337	G	G	G	G	G	G	G	G	G	G	G	G	G	G	G	G	G	g	G	G	G	G	G	G	G	G	G	G	G	G	G	G	g	g	G	g	G	G	G	G	G	G	G	G	G	G	G	G	G
gi|83268957|ref|NC_007624.1|::1104755	G	G	G	G	G	G	G	G	G	G	G	G	G	G	G	G	G	g	G	G	G	G	G	G	G	G	G	G	G	G	G	G	g	g	G	g	G	G	G	G	G	G	G	G	G	G	G	G	G
gi|83268957|ref|NC_007624.1|::1104875	A	G	G	G	G	G	G	G	G	G	G	G	G	G	G	G	G	g	G	G	G	G	G	G	G	G	A	G	G	G	G	G	g	g	G	g	G	G	G	G	G	G	G	G	G	G	G	G	G
gi|83268957|ref|NC_007624.1|::1105856	C	C	C	C	C	C	C	C	C	C	C	C	C	T	C	C	T	t	T	T	T	T	T	T	T	C	C	C	C	T	C	C	c	c	C	c	C	C	C	C	C	C	C	C	C	C	T	C	C
gi|83268957|ref|NC_007624.1|::1106660	C	C	C	C	C	C	C	C	C	C	C	C	C	C	C	C	C	c	C	C	C	C	C	C	C	C	C	C	C	C	C	C	c	c	C	c	C	C	C	C	C	C	C	C	C	C	C	C	C
gi|83268957|ref|NC_007624.1|::1107293	T	T	T	T	T	T	T	T	T	T	T	T	T	T	T	T	T	t	T	T	T	T	T	T	T	T	T	T	T	T	T	T	t	t	T	t	T	T	T	T	T	T	T	T	T	T	T	T	T
gi|83268957|ref|NC_007624.1|::1107623	C	C	C	C	C	C	C	C	C	C	C	C	C	C	C	C	C	g	C	C	C	C	C	C	C	C	C	C	C	C	C	C	c	g	C	c	C	C	C	C	C	C	C	C	C	C	C	C	C
gi|83268957|ref|NC_007624.1|::1108799	A	A	A	A	A	A	A	A	A	A	A	A	A	A	A	A	A	a	A	A	A	A	A	A	A	A	A	A	A	A	A	A	a	a	A	a	A	A	A	A	A	A	A	A	A	A	A	A	A
gi|83268957|ref|NC_007624.1|::1108820	G	G	G	G	G	G	G	G	G	G	G	G	G	G	G	G	G	g	G	G	G	G	G	G	G	G	G	G	G	G	G	G	g	g	G	g	G	G	G	G	G	G	G	G	G	G	G	G	G
gi|83268957|ref|NC_007624.1|::1109054	C	C	C	C	C	C	C	C	C	C	C	A	A	C	C	C	C	c	C	C	C	C	C	C	C	A	C	C	C	C	A	C	c	c	C	c	A	C	C	A	C	C	C	A	A	A	C	C	C
gi|83268957|ref|NC_007624.1|::1109295	G	G	G	G	G	G	G	G	G	G	G	G	G	G	G	G	G	g	G	G	G	G	G	G	G	G	G	G	G	G	G	G	g	g	G	g	G	G	G	G	G	G	G	G	G	G	G	G	G
gi|83268957|ref|NC_007624.1|::1109432	T	T	T	T	T	T	T	T	T	T	T	T	T	T	T	T	T	t	T	T	T	T	T	T	T	T	T	T	T	T	T	T	t	t	T	t	T	T	T	T	T	T	T	T	T	T	T	T	T
gi|83268957|ref|NC_007624.1|::1110057	C	C	C	C	C	C	C	C	C	C	C	C	C	C	C	C	C	c	C	C	C	C	C	C	C	C	C	C	C	C	C	C	c	c	C	c	C	C	C	C	C	C	C	C	C	C	C	C	C
gi|83268957|ref|NC_007624.1|::1113814	G	G	G	A	A	A	A	A	A	A	A	G	G	G	A	A	G	g	G	G	G	G	G	G	G	G	G	G	A	G	G	G	g	g	G	g	G	G	G	G	G	G	G	G	G	G	G	A	A
gi|83268957|ref|NC_007624.1|::1114793	T	T	T	T	T	T	T	T	T	T	T	T	T	T	T	T	T	t	T	T	T	T	T	T	T	T	T	T	T	T	T	T	t	t	T	t	T	T	T	T	T	T	T	T	T	T	T	T	T
gi|83268957|ref|NC_007624.1|::1114958	G	A	A	A	A	A	A	A	A	A	A	G	G	A	A	A	A	a	A	A	A	A	A	A	A	G	G	A	A	A	G	A	a	a	A	a	G	A	A	G	A	A	A	G	G	G	A	A	A
gi|83268957|ref|NC_007624.1|::1116823	G	G	G	G	G	G	G	G	G	G	G	G	G	G	G	G	G	g	G	G	G	G	G	G	G	G	G	G	G	G	G	G	g	g	G	g	G	G	G	G	G	G	G	G	G	G	G	G	G
gi|83268957|ref|NC_007624.1|::1118963	G	A	A	A	A	A	A	A	A	A	A	A	A	A	A	A	A	a	A	A	A	A	A	A	A	A	G	A	A	A	A	A	a	a	A	a	A	A	A	A	A	A	A	A	A	A	A	A	A
gi|83268957|ref|NC_007624.1|::1121758	G	G	G	G	G	G	G	G	G	G	G	A	A	G	G	G	G	g	G	G	G	G	G	G	G	A	G	G	G	G	A	G	g	g	G	g	A	G	G	A	G	G	G	A	A	A	G	G	G
gi|83268957|ref|NC_007624.1|::1125393	G	G	G	G	G	G	G	G	G	G	G	G	G	G	G	G	G	g	G	G	G	G	G	G	G	G	G	G	G	G	G	G	g	g	G	g	G	G	G	G	G	G	G	G	G	G	G	G	G
gi|83268957|ref|NC_007624.1|::1127725	A	A	A	A	A	A	A	A	A	A	A	A	A	A	A	A	A	a	A	A	A	A	A	A	A	A	A	A	A	A	A	A	a	a	A	a	A	A	A	A	A	A	A	A	A	A	A	A	A
gi|83268957|ref|NC_007624.1|::1131198	G	G	G	G	G	G	G	G	G	G	G	G	G	G	G	G	G	g	G	G	G	G	G	G	G	G	G	G	G	G	G	G	g	g	G	g	G	G	G	G	G	G	G	G	G	G	G	G	G
gi|83268957|ref|NC_007624.1|::1137487	C	C	C	C	C	C	C	C	C	C	C	C	C	C	C	C	C	c	C	C	C	C	C	C	C	C	C	C	C	C	C	C	c	c	C	c	C	C	C	C	C	C	C	C	C	C	C	C	C
gi|83268957|ref|NC_007624.1|::1139088	G	G	G	G	G	G	G	G	G	G	G	G	G	G	G	G	G	g	G	G	G	G	G	G	G	G	G	G	G	G	G	G	g	g	G	g	G	G	G	G	G	G	G	G	G	G	G	G	A
gi|83268957|ref|NC_007624.1|::1139316	C	G	G	C	C	C	C	C	C	C	C	C	C	G	C	C	G	g	G	G	G	G	G	G	G	C	C	G	C	G	C	G	g	g	G	g	C	G	G	C	G	G	G	C	C	C	G	C	C
gi|83268957|ref|NC_007624.1|::1143877	A	G	G	G	G	G	G	G	G	G	G	G	G	G	G	G	G	g	G	G	G	G	G	G	G	G	A	G	G	G	G	G	g	g	G	g	G	G	G	G	G	G	G	G	G	G	G	G	G
gi|83268957|ref|NC_007624.1|::1146693	C	C	C	C	C	C	C	C	C	C	C	C	C	C	C	C	C	c	C	C	C	C	C	C	C	C	C	C	C	C	C	C	c	c	C	c	C	C	C	C	C	C	C	C	C	C	C	C	C
gi|83268957|ref|NC_007624.1|::1151892	G	G	G	G	G	G	G	G	G	G	G	G	G	G	G	G	G	g	G	G	G	G	G	G	G	G	G	G	G	G	G	G	g	g	G	g	G	G	G	G	G	G	G	G	G	G	G	G	G
gi|83268957|ref|NC_007624.1|::1151957	T	C	C	C	C	C	C	C	C	C	C	T	T	C	C	C	C	c	C	C	C	C	C	C	C	T	T	C	C	C	T	C	c	c	C	c	T	C	C	T	C	C	C	T	T	T	C	C	C
gi|83268957|ref|NC_007624.1|::1153265	C	C	C	C	C	C	C	C	C	C	C	C	C	C	C	C	C	c	C	C	C	C	C	C	C	C	C	C	C	C	C	C	c	c	C	c	C	C	C	C	C	C	C	C	C	C	C	C	C
gi|83268957|ref|NC_007624.1|::1153999	G	G	G	A	G	G	G	G	G	A	G	G	G	G	G	G	G	g	G	G	G	G	G	G	G	G	G	G	G	G	G	G	g	g	G	g	G	G	G	G	G	G	G	G	G	G	G	G	G
gi|83268957|ref|NC_007624.1|::1154163	G	G	G	G	G	G	G	G	G	G	G	G	G	G	G	G	G	g	G	G	G	G	G	G	G	G	G	G	G	G	G	G	g	g	G	g	G	G	G	G	G	G	G	G	G	G	G	G	G
gi|83268957|ref|NC_007624.1|::1154972	G	G	G	G	G	G	G	G	G	G	G	G	G	G	G	G	G	g	G	G	G	G	G	G	G	G	G	G	G	G	G	G	g	g	G	g	G	G	G	G	G	G	G	G	G	G	T	G	G
[truncated: 210 more columns]
